# Supplementary material for: Evaluating Differential Metabolic Profiles by Prostate Cancer Risk Among Prostate Cancer Patients
Source: Metabolites. 2025 Nov 21;15(12):757. doi: 10.3390/metabo15120757 (PMC12735200; doi:10.3390/metabo15120757)
Supplement: Supplementary file 1 [file metabolites-15-00757-s001.zip]

Archive with 2 entries (2 files):
- metabolites-3902306-supplementary.pdf
- metabolites-3902306-supplementary.xlsx
