# Supplementary material for: Evaluating Differential Metabolic Profiles by Prostate Cancer Risk Among Prostate Cancer Patients
Source: Metabolites. 2025 Nov 21;15(12):757. doi: 10.3390/metabo15120757 (PMC12735200; doi:10.3390/metabo15120757)
Supplement: Supplementary file 1 [file metabolites-15-00757-s001.zip › metabolites-3902306-supplementary.xlsx]

## Sheet: Table S1
Supplemental Table S1. A complete list of metabolites with model output, including slopes, p values and FDR corrected q values, together with the Schymanski index.
Mode	Analytes	slope	p.value	fdr	rank	annotation confidence
HILIC	Methyl alpha-aspartylphenylalaninate	2.15965	0.0035822	0.999113	1	level 3
HILIC	3-Methylbutanoicacid	-3.48846	0.00537902	0.999113	2	level 3
HILIC	2,2'-Sulfinyldiacetic acid	-3.20395	0.00778911	0.999113	3	level 3
HILIC	5-Valerolactone...25	-2.44818	0.0107961	0.999113	4	level 3
HILIC	5-Valerolactone...26	-3.10277	0.012149	0.999113	5	level 3
HILIC	3-Methylbut-2-enal	-3.19947	0.0131685	0.999113	6	level 3
HILIC	(1-Ribosylimidazole)-4-acetate	1.49382	0.0156312	0.999113	7	level 3
HILIC	(2E)-3-Methyl-4-(sulfooxy)-2-butenoic acid	-3.24286	0.0210281	0.999113	8	level 3
HILIC	5-Valerolactone...266	-1.66153	0.0333041	0.999113	9	level 3
HILIC	Dihydrolipoamide	1.59888	0.0347432	0.999113	10	level 3
HILIC	1-deoxynojirimycin	-1.44387	0.0378224	0.999113	11	level 3
HILIC	2-Hydroxy-4-oxo-1,2,4-butanetricarboxylic acid	1.5771	0.0469913	0.999113	12	level 3
HILIC	CMPF...203	-1.42951	0.062717	0.999113	13	level 2
HILIC	5-Valerolactone...130	-1.29025	0.0650481	0.999113	14	level 3
HILIC	CMPF...156	-2.00281	0.066571	0.999113	15	level 2
HILIC	(2R_3S)-2_3-Dimethylmalate	0.7662	0.0728571	0.999113	16	level 3
HILIC	N1-(4-isopropylphenyl)-4-(2,5-dioxotetrahydro-1H-pyrrol-1-yl)benzene-1-sulfonamide	-3.79934	0.0728679	0.999113	17	level 5
HILIC	5-Hydroxyxanthotoxin	1.69287	0.0733809	0.999113	18	level 3
HILIC	Coniferylalcohol...150	-1.8891	0.073784	0.999113	19	level 3
HILIC	17-hydroxyandrostane-3-glucuronide	-1.45391	0.0758169	0.999113	20	level 3
HILIC	[Similar to: 4-[(2S,3S,4S)-4-[4-(Î²-D-Glucopyranosyloxy)-3-methoxybenzyl]-3-(hydroxymethyl)tetrahydro-2-furanyl]-2-methoxyphenyl Î²-D-glucopyranoside; Î”Mass: -162.0527 Da]	0.910648	0.0824448	0.999113	21	level 5
HILIC	3,10-Dihydroxydecanoic acid	1.15145	0.086934	0.999113	22	level 3
HILIC	(14E,16S,17S)-8-(4-Morpholinyl)-17-[2-(4-morpholinyl)-2-oxoethyl]-12-oxa-1,4-diazatricyclo[14.3.1.06,11]icosa-6,8,10,14-tetraen-2-one	2.00772	0.0924733	0.999113	23	level 5
HILIC	2_3-Dimethylmaleate...267	-1.32324	0.0938749	0.999113	24	level 3
HILIC	D-(+)-Glucose	1.40132	0.0961578	0.999113	25	level 5
HILIC	4-Hydroxymandelic acid	-2.24232	0.102564	0.999113	26	level 5
HILIC	3-Methylglutaric acid	-1.17881	0.104138	0.999113	27	level 2
HILIC	1-Aminocyclopropane-1-carboxylate	1.18278	0.106813	0.999113	28	level 3
HILIC	Hydantoin-5-propionate...51	1.15666	0.107189	0.999113	29	level 3
HILIC	2_6-Diaminoheptanedioicacid	0.811998	0.109921	0.999113	30	level 3
HILIC	2'-Deoxyinosine	1.41875	0.118737	0.999113	31	level 2
HILIC	Boschnaloside	1.00368	0.128089	0.999113	32	level 3
HILIC	DL-Lactic Acid	0.978926	0.12828	0.999113	33	level 2
HILIC	3-Hydroxytetradecanedioic acid	1.06164	0.129361	0.999113	34	level 3
HILIC	DL-Alanine	-1.34562	0.129621	0.999113	35	level 2
HILIC	Dodecanedioicacid	1.08607	0.130726	0.999113	36	level 3
HILIC	3-(2-Deoxy-beta-D-erythro-pentofuranosyl)-4,6,7,8-tetrahydropyrimido[1,2-a]purin-10(3H)-one	-1.81441	0.130982	0.999113	37	level 3
HILIC	10-Undecenoic acid	1.2619	0.132508	0.999113	38	level 3
HILIC	L-gamma-Glutamyl-L-leucine	0.658992	0.1406	0.999113	39	level 3
HILIC	[Similar to: L-Iditol; Î”Mass: 46.0055 Da]	1.9111	0.14234	0.999113	40	level 5
HILIC	3-Methoxy-4-hydroxyphenylglycolglucuronide...234	0.742302	0.142871	0.999113	41	level 3
HILIC	Creatine anhydrous	-1.25947	0.143357	0.999113	42	level 1
HILIC	Coniferylalcohol...202	-1.66246	0.143535	0.999113	43	level 3
HILIC	Cortolone-3-glucuronide	2.48141	0.145085	0.999113	44	level 3
HILIC	5-Acetylamino-6-amino-3-methyluracil	-1.32569	0.147559	0.999113	45	level 3
HILIC	1,2,6,10-Tetrahydroxy-11-methoxy-3,3,12-trimethyl-1,2,3,12-tetrahydro-7H-pyrano[2,3-c]acridin-7-one	0.91613	0.147744	0.999113	46	level 3
HILIC	3-Methylglutarylcarnitine	-1.39137	0.152161	0.999113	47	level 3
HILIC	10-Oxodecanoate	1.09088	0.155486	0.999113	48	level 3
HILIC	3-Methylxanthine...35	-1.03109	0.155739	0.999113	49	level 1
HILIC	(R)-2_3-Dihydroxy-3-methylbutanoate...66	-2.083	0.155961	0.999113	50	level 3
HILIC	demecycline	0.882405	0.157149	0.999113	51	level 3
HILIC	UF7990000	-1.57713	0.158427	0.999113	52	level 3
HILIC	2_3-Dimethylmaleate...147	0.860266	0.161018	0.999113	53	level 3
HILIC	1_3_7-Trimethyluricacid	1.11075	0.161337	0.999113	54	level 3
HILIC	Citraconic acid	1.24661	0.163784	0.999113	55	level 2
HILIC	MFCD12546417	-1.32825	0.163994	0.999113	56	level 3
HILIC	1-Methyl-3-(2-thiazolyl)-1H-indole	0.775672	0.164729	0.999113	57	level 3
HILIC	Sebacic acid...143	0.891717	0.165394	0.999113	58	level 1
HILIC	Sebacic acid...145	0.891133	0.165785	0.999113	59	level 5
HILIC	ascr#2	1.09871	0.172708	0.999113	60	level 3
HILIC	Inosine	1.01201	0.173703	0.999113	61	level 3
HILIC	Ibuprofen metabolite B...44	-1.14514	0.177669	0.999113	62	level 2
HILIC	Indoleacrylicacid	1.59605	0.177671	0.999113	63	level 3
HILIC	2-Oxo-delta3-4_5_5-trimethylcyclopentenylacetate...278	1.04038	0.178742	0.999113	64	level 3
HILIC	2'-Deoxyguanosine 5'-monophosphate (dGMP)	1.11124	0.182453	0.999113	65	level 2
HILIC	[Similar to: 1-{[(3R,4S)-3-({5-[4-(2-Methyl-2-propanyl)phenyl]-1,2-oxazol-3-yl}methyl)-4-piperidinyl]acetyl}-4-piperidinecarboxamide; Î”Mass: 45.9680 Da]	-1.16542	0.193897	0.999113	66	level 5
HILIC	[Similar to: Pseudouridine; Î”Mass: 67.9875 Da]	0.81666	0.195036	0.999113	67	level 5
HILIC	Glycyl-L-leucine...238	0.625559	0.200053	0.999113	68	level 2
HILIC	cis-1_2-Dihydroxy-1_2-dihydrodibenzothiophene	0.579816	0.200286	0.999113	69	level 3
HILIC	5-Ethylcyclohexane-1,3-dione	1.15182	0.201334	0.999113	70	level 2
HILIC	11-Oxo-androsteroneglucuronide	-1.17923	0.20348	0.999113	71	level 3
HILIC	gamma-thiomethyl glutamate	0.868444	0.218072	0.999113	72	level 3
HILIC	1-(2,2-Dimethylpropanoyl)pyrrolidine-2-carboxylic acid	1.19173	0.218286	0.999113	73	level 2
HILIC	(R)-2-Hydroxyglutarate...538	0.605698	0.223026	0.999113	74	level 3
HILIC	Methyl 2-[(methylsulfonyl)amino]benzoate	-0.86763	0.227802	0.999113	75	level 2
HILIC	Benserazide	-0.58915	0.22992	0.999113	76	level 3
HILIC	Azelaicacid	0.696269	0.230095	0.999113	77	level 3
HILIC	Ethyl-Î²-D-glucuronide	-2.4251	0.230288	0.999113	78	level 2
HILIC	1-(3_4-dimethoxylphenyl)ethane-1_2-diol...195	2.23354	0.232149	0.999113	79	level 3
HILIC	Bisphenol S	1.16405	0.236425	0.999113	80	level 3
HILIC	olivetolic acid...348	0.900214	0.237773	0.999113	81	level 3
HILIC	2-Aminomuconatesemialdehyde	-0.66709	0.238472	0.999113	82	level 3
HILIC	[Similar to: Hippuric acid; Î”Mass: 67.9874 Da]	0.514811	0.241505	0.999113	83	level 5
HILIC	1-Deoxy-1-(4-morpholinyl)-alpha-D-fructofuranose...453	1.3467	0.242809	0.999113	84	level 3
HILIC	formyl-isoglutamine	0.852077	0.246106	0.999113	85	level 3
HILIC	Redul	1.77511	0.249246	0.999113	86	level 3
HILIC	3-Hydroxy-3-methylglutaric acid	-0.745452	0.250078	0.999113	87	level 2
HILIC	4-Coumaroylshikimate	0.812562	0.251843	0.999113	88	level 3
HILIC	Lotaustralin	0.790022	0.252675	0.999113	89	level 3
HILIC	3,8,9-trihydroxy-10-propyl-3,4,5,8,9,10-hexahydro-2H-oxecin-2-one	0.860513	0.253046	0.999113	90	level 2
HILIC	2CX9CN85QM	0.622251	0.255361	0.999113	91	level 3
HILIC	1-(Carboxymethyl)cyclohexanecarboxylic acid	-1.11135	0.258269	0.999113	92	level 2
HILIC	2-Acetyl-5-hydroxyphenyl hydrogen sulfate...193	1.14428	0.2621	0.999113	93	level 3
HILIC	N-Acetyl-beta-D-galactosamine	-1.38048	0.262479	0.999113	94	level 3
HILIC	9-Oxononanoicacid	0.994603	0.264355	0.999113	95	level 3
HILIC	2-(Cyclopropylcarbonyl)-3-(4-methylphenyl)acrylonitrile	-0.868272	0.269631	0.999113	96	level 5
HILIC	N-Acetyl-L-phenylalanine...389	-1.0118	0.270512	0.999113	97	level 2
HILIC	Acrylic acid	0.688458	0.270833	0.999113	98	level 2
HILIC	(2R)-2-beta-D-Glucopyranosyloxy-4-hydroxy-7-methoxy-(2H)-1_4-benzoxazin-3(4H)-one	0.632564	0.271106	0.999113	99	level 3
HILIC	Iomeprol	0.559288	0.271319	0.999113	100	level 3
HILIC	6-Hydroxy-5-methyl-4,11-dioxoundecanoic acid...83	1.43976	0.272334	0.999113	101	level 3
HILIC	1_2-Bis-O-sinapoyl-beta-D-glucoside	0.980199	0.274164	0.999113	102	level 3
HILIC	L-(+)-Tartaricacid;Diethyltartrate	-0.753863	0.27708	0.999113	103	level 3
HILIC	Phenylglyoxylic acid	-0.627983	0.278147	0.999113	104	level 2
HILIC	ethyl 1-(4-nitrophenyl)-5-phenyl-3-(2-thienyl)-1H-pyrazole-4-carboxylate...492	0.643821	0.278456	0.999113	105	level 5
HILIC	Glaucarubin	-1.79783	0.284995	0.999113	106	level 3
HILIC	[3-(Hydroxymethyl)-3-methyl-2-oxobicyclo[2.2.1]hept-1-yl]methyl hexopyranoside	1.39552	0.285593	0.999113	107	level 3
HILIC	5-Aminonicotinic acid...128	0.861062	0.286464	0.999113	108	level 2
HILIC	Capryloylglycine...173	0.584905	0.295691	0.999113	109	level 3
HILIC	(3-Phenyl-2-oxiranyl)methyl hydrogen sulfate	-0.721965	0.295908	0.999113	110	level 3
HILIC	5-Aminonicotinic acid...217	0.754174	0.298941	0.999113	111	level 2
HILIC	Thiobenzamide S,S-dioxide	2.43693	0.299136	0.999113	112	level 3
HILIC	2-Acetyl-5-hydroxyphenyl hydrogen sulfate...194	1.48737	0.300551	0.999113	113	level 3
HILIC	(+/-)-Camphoric acid...131	0.972305	0.300666	0.999113	114	level 3
HILIC	3-Methoxy-4-hydroxyphenylglycolglucuronide...37	0.516991	0.302948	0.999113	115	level 3
HILIC	ethyl 1-(4-nitrophenyl)-5-phenyl-3-(2-thienyl)-1H-pyrazole-4-carboxylate...506	0.633865	0.308131	0.999113	116	level 5
HILIC	L-Homocitrulline	0.730551	0.309623	0.999113	117	level 3
HILIC	5-L-Glutamyl-taurine	0.452012	0.309696	0.999113	118	level 3
HILIC	Ethylenediaminetetraacetic acid	0.390281	0.310303	0.999113	119	level 3
HILIC	3-Hydroxy-5-[1-hydroxy-2-(isopropylamino)ethyl]phenyl hydrogen sulfate	0.729565	0.311232	0.999113	120	level 4
HILIC	5-Pentyl-2(5H)-furanone	0.840904	0.313934	0.999113	121	level 3
HILIC	olivetolic acid...235	0.947328	0.315789	0.999113	122	level 3
HILIC	2-Phenylethanolglucuronide	1.14455	0.317062	0.999113	123	level 3
HILIC	alpha-Aspartyl-4-hydroxyproline	0.351173	0.317501	0.999113	124	level 3
HILIC	3-[4-(tert-butyl)anilino]-2-(3-thienylcarbonyl)acrylonitrile	0.782755	0.320945	0.999113	125	level 5
HILIC	3-Hydroxybenzaldehyde	1.34083	0.325822	0.999113	126	level 1
HILIC	[Similar to: Cefazolin; Î”Mass: -175.9714 Da]	3.55456	0.327163	0.999113	127	level 5
HILIC	16ÃŽÂ±-Hydroxydehydroepiandrosterone 3-sulfate	-1.26069	0.327599	0.999113	128	level 3
HILIC	N-Acetyl-L-tyrosine	-0.628874	0.329664	0.999113	129	level 2
HILIC	2'_7-Dihydroxy-4'_5'-methylenedioxyisoflavone	0.772659	0.334306	0.999113	130	level 3
HILIC	3'-CMP	2.89578	0.335364	0.999113	131	level 3
HILIC	Aspartyl-Phenylalanine...113	-1.45037	0.335796	0.999113	132	level 3
HILIC	Genipin...216	-1.04024	0.336503	0.999113	133	level 3
HILIC	Coniferylalcohol...215	-0.988972	0.337664	0.999113	134	level 3
HILIC	(-)-MenthylO-beta-D-glucoside	0.604737	0.339437	0.999113	135	level 3
HILIC	Testosterone sulfate	1.39853	0.343081	0.999113	136	level 2
HILIC	2-Methylbutyl beta-D-glucopyranoside	-1.50194	0.344644	0.999113	137	level 5
HILIC	guaietolin...488	0.755777	0.345149	0.999113	138	level 3
HILIC	beta-Aspartylglutamic acid	-0.610954	0.345783	0.999113	139	level 3
HILIC	5D-5-O-Methyl-2_3_5/4_6-pentahydroxycyclohexanone	-1.45966	0.346344	0.999113	140	level 3
HILIC	2'_4_4'_6'-Tetrahydroxychalcone4'-O-glucoside	0.716188	0.346725	0.999113	141	level 3
HILIC	4-Methylene-L-glutamate	-0.561698	0.351802	0.999113	142	level 3
HILIC	Fumagillin	0.751499	0.352336	0.999113	143	level 3
HILIC	Azelaic acid	0.547082	0.357773	0.999113	144	level 2
HILIC	Dambonitol	-1.3763	0.362184	0.999113	145	level 3
HILIC	3-Dehydroxycarnitine	0.941716	0.363527	0.999113	146	level 3
HILIC	2_3_6-Trihydroxypyridine	-0.562113	0.366063	0.999113	147	level 3
HILIC	(S)-Abscisicacid	-0.429132	0.366971	0.999113	148	level 3
HILIC	Capryloylglycine...411	0.62202	0.367246	0.999113	149	level 3
HILIC	mercaptopurine	0.428519	0.368267	0.999113	150	level 3
HILIC	guaiacol sulfate...67	-1.23901	0.370353	0.999113	151	level 3
HILIC	4-Ethyl-2,6-dihydroxyphenyl hydrogen sulfate...250	-1.02719	0.372428	0.999113	152	level 3
HILIC	6-Hydroxy-5-methyl-4,11-dioxoundecanoic acid...261	0.699586	0.37407	0.999113	153	level 3
HILIC	[FAdioxo_hydrox]6_9-dioxo-11R_15S-dihydroxy-13E-prostenoicacid	0.634708	0.374155	0.999113	154	level 3
HILIC	YK6000000...317	0.706157	0.377461	0.999113	155	level 3
HILIC	(4E)-2-Oxohexenoicacid...477	0.499607	0.378649	0.999113	156	level 3
HILIC	2-Isopropylmalic acid	0.72549	0.378805	0.999113	157	level 2
HILIC	2_4_6/3_5-Pentahydroxycyclohexanone...251	0.547425	0.37933	0.999113	158	level 3
HILIC	N5-(L-1-Carboxyethyl)-L-ornithine...409	0.490213	0.379796	0.999113	159	level 3
HILIC	Pancopride	0.561095	0.380953	0.999113	160	level 3
HILIC	N-[(2S)-2-Hydroxypropanoyl]methionine...505	1.00644	0.383064	0.999113	161	level 3
HILIC	Theophylline...54	-1.18803	0.384152	0.999113	162	level 2
HILIC	NP-022068...427	-0.399542	0.388999	0.999113	163	level 2
HILIC	4-Ethyl-2,6-dihydroxyphenyl hydrogen sulfate...450	-0.834892	0.391723	0.999113	164	level 3
HILIC	2-Oxo-delta3-4_5_5-trimethylcyclopentenylacetate...541	0.632244	0.393765	0.999113	165	level 3
HILIC	Hypoxanthine	0.469633	0.394975	0.999113	166	level 2
HILIC	sn-glycero-3-Phosphocholine	0.539803	0.396505	0.999113	167	level 5
HILIC	3-Ketolactose	0.629138	0.400333	0.999113	168	level 3
HILIC	5-Pentylresorcinol	0.608784	0.400875	0.999113	169	level 3
HILIC	1-{[(3R,4S)-3-({5-[4-(2-Methyl-2-propanyl)phenyl]-1,2-oxazol-3-yl}methyl)-4-piperidinyl]acetyl}-4-piperidinecarboxamide	-0.544497	0.401428	0.999113	170	level 5
HILIC	(6R,8Z)-6-Hydroxy-3-oxo-8-tetradecenoic acid...405	0.550307	0.40225	0.999113	171	level 3
HILIC	N-Butyryl-L-homoserinelactone	0.739244	0.402982	0.999113	172	level 3
HILIC	beta-d-glucose pentaacetate	0.454448	0.403399	0.999113	173	level 3
HILIC	3,4-Dihydroxybenzenesulfonic acid	-0.654061	0.403961	0.999113	174	level 2
HILIC	Ethylvanillin propylene glycol acetal	0.951924	0.404745	0.999113	175	level 3
HILIC	2-Acetyl-5-hydroxyphenyl hydrogen sulfate...99	1.27862	0.407595	0.999113	176	level 3
HILIC	2-(beta-D-Glucosyl)-sn-glycerol...275	-1.3705	0.413822	0.999113	177	level 3
HILIC	Taurine	0.79843	0.414123	0.999113	178	level 1
HILIC	2(alpha-D-Mannosyl)-D-glycerate	-0.480815	0.414863	0.999113	179	level 3
HILIC	4-[(E)-2-(3,5-Dihydroxyphenyl)vinyl]phenyl hydrogen sulfate	-1.11098	0.415045	0.999113	180	level 3
HILIC	2_5-Dihydroxypyridine	-1.46978	0.421462	0.999113	181	level 3
HILIC	Succinimide	0.308636	0.422116	0.999113	182	level 3
HILIC	Carnosine(beta-alanyl-L-histidine)	0.66206	0.422474	0.999113	183	level 3
HILIC	MFCD00025555...311	0.532185	0.426018	0.999113	184	level 3
HILIC	1-Cyclohexenecarboxylic Acid	0.547369	0.426691	0.999113	185	level 3
HILIC	5-guanidino-3-methyl-2-oxopentanoic acid	-0.956904	0.42871	0.999113	186	level 3
HILIC	Î´-Ribono-1,4-lactone	0.609605	0.43281	0.999113	187	level 2
HILIC	(R)-2_3-Dihydroxy-3-methylbutanoate...91	-0.619726	0.436082	0.999113	188	level 3
HILIC	2-Naphthalenesulfonic acid	0.902743	0.437548	0.999113	189	level 2
HILIC	PharmaGSID 48511	0.650876	0.439216	0.999113	190	level 2
HILIC	(S)-2-Amino-3-(3-hydroxy-4-oxo-4H-pyridin-1-yl)propanoate	0.380443	0.440859	0.999113	191	level 3
HILIC	NP-018716	0.42676	0.442425	0.999113	192	level 2
HILIC	cis-2-Carboxycyclohexyl-acetic acid...314	0.561386	0.443173	0.999113	193	level 3
HILIC	Sulfurol propionate	1.08528	0.444095	0.999113	194	level 3
HILIC	Glucoheptonic Acid	-0.675813	0.444944	0.999113	195	level 3
HILIC	3-Methyladipic acid	-0.459002	0.445678	0.999113	196	level 2
HILIC	Tetrahydroaldosterone-3-glucuronide	0.497664	0.447589	0.999113	197	level 3
HILIC	Crotonic acid	0.400578	0.447693	0.999113	198	level 2
HILIC	N-Tigloylglycine	0.443075	0.447783	0.999113	199	level 2
HILIC	URB937...177	-1.11167	0.452315	0.999113	200	level 5
HILIC	Ecgoninemethylester	-0.608181	0.452484	0.999113	201	level 3
HILIC	Picrocrocin	0.613325	0.452504	0.999113	202	level 3
HILIC	4-hydroxy-3-(1-hydroxyiminoethyl)-1,6-diphenyl-1,2-dihydropyridin-2-one	-0.630067	0.452726	0.999113	203	level 5
HILIC	(+)-exo-5-Hydroxycamphor	0.536073	0.453397	0.999113	204	level 3
HILIC	YQ3683000	0.472931	0.453917	0.999113	205	level 3
HILIC	5-Hydroxy-7-methoxy-2,2-dimethyl-3,4-dihydro-2H-chromen-4-yl hydrogen sulfate	0.442467	0.453992	0.999113	206	level 3
HILIC	Aciclovir	0.353605	0.454604	0.999113	207	level 1
HILIC	2-{[(Z)-2-(1-benzofuran-2-yl)-2-hydroxyethenyl]sulfanyl}-6-phenyl-4-(trifluoromethyl)nicotinonitrile	1.52376	0.457175	0.999113	208	level 5
HILIC	N~6~,N~6~-Dimethyllysine...167	0.468521	0.459119	0.999113	209	level 3
HILIC	12-hydroxyjasmonic acid	0.565169	0.460285	0.999113	210	level 3
HILIC	(R)-2-Hydroxyglutarate...341	0.468407	0.461085	0.999113	211	level 3
HILIC	Tetrahydroxypteridine	0.38199	0.461845	0.999113	212	level 3
HILIC	Diethyl2-methyl-3-oxosuccinate	0.670099	0.466418	0.999113	213	level 3
HILIC	Isobutyric acid	-0.484409	0.471191	0.999113	214	level 2
HILIC	Secogalioside	0.531248	0.471325	0.999113	215	level 3
HILIC	4-vinylphenol sulfate	0.917038	0.472646	0.999113	216	level 3
HILIC	6-Hydroxy-5-methyl-4,11-dioxoundecanoic acid...176	0.570658	0.475997	0.999113	217	level 3
HILIC	Valylvaline	-0.618918	0.477276	0.999113	218	level 3
HILIC	(6R,8Z)-6-Hydroxy-3-oxo-8-tetradecenoic acid...534	-0.632959	0.479847	0.999113	219	level 3
HILIC	Temozolomide	0.597602	0.482126	0.999113	220	level 3
HILIC	N5-Ethyl-L-glutamine	0.661594	0.482308	0.999113	221	level 3
HILIC	(5Z,9alpha,11alpha,13E,15S)-11,15-Diacetoxy-9-hydroxy-18-oxoprosta-5,13-dien-1-oic acid	0.538237	0.483297	0.999113	222	level 3
HILIC	5-Hexyl-2-oxotetrahydro-3-furancarboxylic acid...165	-0.624611	0.484603	0.999113	223	level 3
HILIC	Mono(3-carboxypropyl) phthalate	0.548671	0.487313	0.999113	224	level 3
HILIC	N2-(D-1-Carboxyethyl)-L-lysine...540	-0.517867	0.487577	0.999113	225	level 3
HILIC	Homovanillicacidsulfate	-0.959351	0.492547	0.999113	226	level 3
HILIC	(-)-Corey lactone	0.487242	0.492902	0.999113	227	level 2
HILIC	Xanthosine	0.435944	0.494278	0.999113	228	level 2
HILIC	Symmetricdimethylarginine...149	0.322928	0.495139	0.999113	229	level 3
HILIC	tyramine sulfate	0.80381	0.495333	0.999113	230	level 3
HILIC	Deoxyguanidinoproclavaminicacid	-0.469461	0.495968	0.999113	231	level 3
HILIC	5-Hexyl-2-oxotetrahydro-3-furancarboxylic acid...137	0.54317	0.497328	0.999113	232	level 3
HILIC	2-Hydroxyphenylalanine	0.712247	0.498594	0.999113	233	level 2
HILIC	Fluconazole	-0.566176	0.498843	0.999113	234	level 2
HILIC	7-(1-pyrrolidinyl)pyrimido[4,5-d]pyrimidin-4-amine	0.730898	0.501342	0.999113	235	level 5
HILIC	1-Methylxanthine	-0.858763	0.504231	0.999113	236	level 5
HILIC	Methyl {2-[(2E)-5-(hexopyranosyloxy)-2-penten-1-yl]-3-oxocyclopentyl}acetate	0.523108	0.509838	0.999113	237	level 3
HILIC	5-[({(2R,4S,5R)-5-[1-Methyl-3-(2-thienyl)-1H-pyrazol-5-yl]-1-azabicyclo[2.2.2]oct-2-yl}methyl)amino]-5-oxopentanoic acid...134	0.813619	0.512191	0.999113	238	level 5
HILIC	Caffeic acid 3-glucoside	0.507489	0.51257	0.999113	239	level 3
HILIC	Norepinephrine sulfate	0.502208	0.513397	0.999113	240	level 3
HILIC	1-Salicylateglucuronide	-0.55459	0.513944	0.999113	241	level 3
HILIC	L-Saccharopine	-0.540566	0.516248	0.999113	242	level 2
HILIC	Ibuprofen metabolite B...39	-0.708484	0.520517	0.999113	243	level 2
HILIC	2-Hydroxy-2-(4-methyl-2-oxocyclohexyl)propyl hexopyranoside	0.899989	0.522108	0.999113	244	level 3
HILIC	5-[({(2R,4S,5R)-5-[1-Methyl-3-(2-thienyl)-1H-pyrazol-5-yl]-1-azabicyclo[2.2.2]oct-2-yl}methyl)amino]-5-oxopentanoic acid...255	-0.86274	0.523018	0.999113	245	level 5
HILIC	Indole-3-carboxilic acid-O-sulphate	0.3238	0.523992	0.999113	246	level 3
HILIC	Perfluoro-1-butanesulfonamide	1.31552	0.525316	0.999113	247	level 5
HILIC	9-Carboxymethoxymethylguanine	0.329947	0.525753	0.999113	248	level 3
HILIC	1-Deoxy-1-(4-morpholinyl)-alpha-D-fructofuranose...68	-1.50417	0.538558	0.999113	249	level 3
HILIC	L-Anserine...225	-0.609836	0.539183	0.999113	250	level 1
HILIC	N2-(D-1-Carboxyethyl)-L-lysine...467	0.30249	0.541646	0.999113	251	level 3
HILIC	(1S_4S)-4-Hydroxy-3-oxocyclohexane-1-carboxylate	0.379477	0.54309	0.999113	252	level 3
HILIC	Oxalosuccinate...123	-0.421148	0.545909	0.999113	253	level 3
HILIC	Sorbic acid	0.451873	0.54677	0.999113	254	level 2
HILIC	2_2'-Iminodipropanoate	0.387525	0.547423	0.999113	255	level 3
HILIC	Alpha-Tetrasaccharide	0.342509	0.547795	0.999113	256	level 3
HILIC	N-Acetyl-L-arginine dihydrate	-0.350342	0.551263	0.999113	257	level 1
HILIC	2-(beta-D-Glucosyl)-sn-glycerol...390	0.400262	0.551721	0.999113	258	level 3
HILIC	D-(-)-Glutamine	0.319395	0.551999	0.999113	259	level 2
HILIC	2-Carboxy-2_3-dihydro-5_6-dihydroxyindole	0.324924	0.552402	0.999113	260	level 3
HILIC	Symmetricdimethylarginine...188	0.273669	0.553926	0.999113	261	level 3
HILIC	pirsidomine	0.690758	0.553999	0.999113	262	level 4
HILIC	N-Methylanhalonine...539	-0.407241	0.554999	0.999113	263	level 3
HILIC	N-[2-Pyrrolidin-1-yl-5-(trifluoromethyl)phenyl]-2,3-dihydro-1-benzofuran-5-carboxamide	0.40608	0.557962	0.999113	264	level 5
HILIC	8-Amino-7-oxononanoate	0.540372	0.558805	0.999113	265	level 3
HILIC	2-oxosuberate...223	0.603796	0.560403	0.999113	266	level 3
HILIC	Azomycin	0.297824	0.561025	0.999113	267	level 3
HILIC	Subericacid	0.522672	0.562315	0.999113	268	level 3
HILIC	2-tert-Butyl-4-ethylphenol	1.60512	0.563092	0.999113	269	level 2
HILIC	RG5927903	-0.459221	0.565313	0.999113	270	level 3
HILIC	L(+)-Citrulline;2-Amino-5-uredovalerate	0.41042	0.565856	0.999113	271	level 3
HILIC	2-Dimethylamino-5,6-dimethyl-4-hydroxypyrimidine	-0.282041	0.565947	0.999113	272	level 3
HILIC	2-Amino-4-hydroxy-7,8-dihydro-6-pteridinecarboxamide	0.488288	0.566566	0.999113	273	level 3
HILIC	cyclo-dopa5-O-glucoside	-1.55121	0.573412	0.999113	274	level 3
HILIC	Genipin...386	-0.433254	0.574732	0.999113	275	level 3
HILIC	Aspartyl-Phenylalanine...356	0.476072	0.579657	0.999113	276	level 3
HILIC	(R)-3-(4-Hydroxyphenyl)lactate...379	0.486788	0.580949	0.999113	277	level 3
HILIC	4,4'-[(Z)-1,2-Diazenediyldimethylylidene]bis(2,6-dimethoxy-2,5-cyclohexadien-1-one)	-0.688569	0.581468	0.999113	278	level 3
HILIC	Urolithin A-8-O-glucuronide	0.66977	0.583029	0.999113	279	level 3
HILIC	9_12-Dioxododecanoicacid	-0.507419	0.584101	0.999113	280	level 3
HILIC	2-Aminooctanedioic acid...289	-0.456762	0.584342	0.999113	281	level 2
HILIC	Paeonolide	0.500782	0.585209	0.999113	282	level 3
HILIC	EPIGALLOCATECHIN 3-O-(3-O-METHYL)GALLATE	0.277057	0.58714	0.999113	283	level 3
HILIC	S-Acetyldihydrolipoamide	0.331625	0.587841	0.999113	284	level 3
HILIC	Epinephrine	0.509601	0.589052	0.999113	285	level 2
HILIC	Glycyl-L-leucine...218	-0.446848	0.591222	0.999113	286	level 2
HILIC	EPINEPHRINE 4-SULFATE	0.448754	0.592448	0.999113	287	level 3
HILIC	1-(2-Furylmethyl)-5-oxopyrrolidine-3-carboxylic acid	-0.673473	0.592521	0.999113	288	level 2
HILIC	guaietolin...402	0.402728	0.593945	0.999113	289	level 3
HILIC	ibufenac	0.817938	0.594861	0.999113	290	level 3
HILIC	Ubiquinone-1(CoQ1)...404	-0.467988	0.595344	0.999113	291	level 3
HILIC	2-phosphinomethylmalic acid...283	-0.330577	0.597059	0.999113	292	level 3
HILIC	(R)-3-(4-Hydroxyphenyl)lactate...383	0.500304	0.597585	0.999113	293	level 3
HILIC	Phenylacetaldehyde	0.418468	0.597893	0.999113	294	level 2
HILIC	D-myo-Inositol1_2-cyclicphosphate	0.25326	0.598871	0.999113	295	level 3
HILIC	7,8-Dihydroxy-3,5,7-trimethyl-7,8-dihydro-6H-isochromen-6-one	0.370832	0.599145	0.999113	296	level 3
HILIC	Hippuric acid	-0.438618	0.599712	0.999113	297	level 2
HILIC	Carbocysteine	0.393938	0.601132	0.999113	298	level 3
HILIC	L-Threonicacid	0.287555	0.611306	0.999113	299	level 3
HILIC	6-Hydroxy-1-(hydroxymethyl)-5-{2-[2-(hydroxymethyl)-1-pyrrolidinyl]-2-oxoethyl}-1,4a-dimethyldecahydro-2-naphthalenyl phenylcarbamate	-0.435762	0.61302	0.999113	300	level 5
HILIC	3'-Amino-3'-deoxy-AMP	0.246908	0.614942	0.999113	301	level 3
HILIC	Hydantoin-5-propionate...361	-0.285614	0.615436	0.999113	302	level 3
HILIC	N-[(4-Methoxy-1-benzofuran-5-yl)carbonyl]glycine	0.189131	0.615985	0.999113	303	level 3
HILIC	(2E,6E,8E,10E)-2,6,8,10-Dodecatetraenoic acid...29	0.671028	0.617492	0.999113	304	level 3
HILIC	Coniferin	0.695654	0.618266	0.999113	305	level 3
HILIC	N2-(D-1-Carboxyethyl)-L-lysine...446	0.271871	0.620391	0.999113	306	level 3
HILIC	2-oxosuberate...387	-0.352119	0.622673	0.999113	307	level 3
HILIC	Methyl bisnorbiotinyl ketone	-0.397951	0.623337	0.999113	308	level 3
HILIC	paracetamol sulfate	0.535201	0.629303	0.999113	309	level 3
HILIC	N-{5-[(dimethylamino)sulfonyl]-2-methylphenyl}cyclohexanecarboxamide	0.234592	0.630679	0.999113	310	level 5
HILIC	[4,6-Dihydroxy-2-methoxy-3-(3-methyl-2-buten-1-yl)phenyl](hydroxy)acetic acid	0.332215	0.633246	0.999113	311	level 3
HILIC	YK6000000...510	-0.311822	0.634538	0.999113	312	level 3
HILIC	Coniferylalcohol...524	0.465611	0.637062	0.999113	313	level 3
HILIC	DibenzylSuccinate	0.289899	0.639839	0.999113	314	level 3
HILIC	{4,6-Dihydroxy-3-[(2E)-4-hydroxy-3-methyl-2-buten-1-yl]-2-methoxyphenyl}acetic acid	0.454286	0.640372	0.999113	315	level 3
HILIC	N-Acetyl-L-phenylalanine...151	-0.416154	0.641397	0.999113	316	level 2
HILIC	Hydrochlorothiazide	0.978799	0.643165	0.999113	317	level 2
HILIC	(2S)-2-{[1-(R)-Carboxyethyl]amino}pentanoate...64	-0.992176	0.643932	0.999113	318	level 3
HILIC	N-Acetyl-L-carnosine	-0.240539	0.644668	0.999113	319	level 2
HILIC	YK6000000...214	0.35228	0.651808	0.999113	320	level 3
HILIC	N(3)-(4-Methoxyfumaroyl)-2,3-diaminopropionic acid	-0.327087	0.653548	0.999113	321	level 3
HILIC	N-Acetyl-DL-tryptophan	-0.265601	0.65421	0.999113	322	level 2
HILIC	Bisphenol A	-0.226727	0.657187	0.999113	323	level 5
HILIC	N-({(2R,4S,5R)-5-[2-Methyl-6-(2-thienyl)-4-pyrimidinyl]-1-azabicyclo[2.2.2]oct-2-yl}methyl)cyclobutanecarboxamide	-0.452747	0.65962	0.999113	324	level 5
HILIC	2-Dehydro-D-gluconate...437	0.261193	0.660163	0.999113	325	level 3
HILIC	3-(4-Methoxyphenyl)propyl hydrogen sulfate	0.444972	0.661501	0.999113	326	level 3
HILIC	(2S)-2-{[1-(R)-Carboxyethyl]amino}pentanoate...322	0.523005	0.661999	0.999113	327	level 3
HILIC	Uracil	0.422815	0.666867	0.999113	328	level 1
HILIC	[Similar to: Methyl 2-[2,6-dioxo-4-(3,4,5-trimethoxyphenyl)piperidino]-4,5-dimethoxybenzoate; Î”Mass: -101.0765 Da]	-0.504154	0.666991	0.999113	329	level 5
HILIC	6-(5-Hydroxy-2-methyl-4-oxo-1(4H)-pyridinyl)norleucine	0.339687	0.668056	0.999113	330	level 3
HILIC	Sucralose	0.976182	0.668342	0.999113	331	level 1
HILIC	(2R,5R)-5-Hydroxy-2-hexanyl 3,6-dideoxy-alpha-L-arabino-hexopyranoside	0.296352	0.669284	0.999113	332	level 3
HILIC	{(1R,2R)-2-[(2Z)-5-(Hexopyranosyloxy)-2-penten-1-yl]-3-oxocyclopentyl}acetic acid	-0.302077	0.671598	0.999113	333	level 2
HILIC	PROPOFOL GLUCURONIDE	1.73786	0.672097	0.999113	334	level 3
HILIC	Cyclopentylacetic acid	0.324211	0.673315	0.999113	335	level 2
HILIC	Phloretin	1.49584	0.675235	0.999113	336	level 5
HILIC	(4S)-4-[(6-Carboxyhexanoyl)oxy]-4-(trimethylammonio)butanoate	0.235106	0.67823	0.999113	337	level 3
HILIC	3_5-Dihydroxy-phenylglycine	-0.602229	0.67873	0.999113	338	level 3
HILIC	3_4-Dihydroxyphenylethyleneglycol...395	0.309073	0.679162	0.999113	339	level 3
HILIC	2_3-Dimethylmaleate...170	-0.430555	0.679346	0.999113	340	level 3
HILIC	(2S,4R,9a'S)-4-(2-Acetyl-4-oxo-3(4H)-quinazolinyl)-1'-hydroxy-2',2'-dimethyl-1',9a'-dihydro-3H-spiro[furan-2,9'-imidazo[1,2-a]indole]-3',5(2'H,4H)-dione	-0.446088	0.681792	0.999113	341	level 4
HILIC	3-Methylhippuric acid	-0.379811	0.685183	0.999113	342	level 2
HILIC	Ecgonine	0.373015	0.686568	0.999113	343	level 3
HILIC	N-Acetyl-D-galactosamine	-0.317561	0.686885	0.999113	344	level 5
HILIC	Pyrogallol-2-O-glucuronide	-0.330893	0.68711	0.999113	345	level 3
HILIC	3-alpha-20-alpha-dihydroxy-5-beta-pregnane3-glucuronide	0.417482	0.688636	0.999113	346	level 3
HILIC	1_7-Dimethylxanthine(paraxanthine)	-0.504684	0.689367	0.999113	347	level 3
HILIC	[Similar to: Creatine; Î”Mass: 67.9874 Da]	-0.35646	0.689522	0.999113	348	level 5
HILIC	cis-2-Carboxycyclohexyl-acetic acid...69	0.275635	0.690472	0.999113	349	level 3
HILIC	5-Hydroxyferulate	0.331516	0.690765	0.999113	350	level 3
HILIC	Suberic acid	0.208875	0.694041	0.999113	351	level 2
HILIC	NP-004768	-0.318877	0.694909	0.999113	352	level 5
HILIC	MFCD00025555...204	-0.551181	0.697526	0.999113	353	level 3
HILIC	N-Acetyl-L-methionine	0.272068	0.697997	0.999113	354	level 3
HILIC	4-Trifluoromethylphenol	0.427371	0.700866	0.999113	355	level 5
HILIC	3-Deoxy-D-glycero-hexitol	0.410702	0.704236	0.999113	356	level 3
HILIC	alpha-D-Xylose1-phosphate	0.28371	0.70484	0.999113	357	level 3
HILIC	Ubiquinone-1(CoQ1)...545	-0.371991	0.705356	0.999113	358	level 3
HILIC	1,7-Dihydroxy-6,6-dimethyl-3,5,5a,6,7,8,9a,9b-octahydronaphtho[1,2-c]furan-9(1H)-one	-0.259924	0.705686	0.999113	359	level 3
HILIC	3-Methoxy-4-hydroxyphenylethyleneglycol	0.31983	0.706177	0.999113	360	level 3
HILIC	N-[(2S)-2-Hydroxypropanoyl]methionine...308	-0.26636	0.707469	0.999113	361	level 3
HILIC	ascr#13...434	-0.258949	0.708946	0.999113	362	level 3
HILIC	Fensulfothion	-0.252617	0.711943	0.999113	363	level 3
HILIC	3-Hydroxysebacic acid	0.305679	0.712359	0.999113	364	level 3
HILIC	L-Carnitine inner salt	-0.333617	0.713375	0.999113	365	level 5
HILIC	CNQX	0.379607	0.714527	0.999113	366	level 3
HILIC	1-(3_4-dimethoxylphenyl)ethane-1_2-diol...191	0.347088	0.716885	0.999113	367	level 3
HILIC	benzenesulfonate	0.222941	0.71751	0.999113	368	level 3
HILIC	Pimelic acid...213	0.330626	0.71765	0.999113	369	level 2
HILIC	URB937...107	0.583871	0.72108	0.999113	370	level 5
HILIC	2'_4'-Dihydroxyacetophenone	-0.159884	0.722348	0.999113	371	level 3
HILIC	Sedoheptulose	0.233894	0.723219	0.999113	372	level 3
HILIC	thymol sulfate	0.437972	0.724417	0.999113	373	level 3
HILIC	Homoarginine	0.573591	0.725458	0.999113	374	level 3
HILIC	Ethylvanillin isobutyrate	0.245476	0.728746	0.999113	375	level 3
HILIC	Sulfanilic acid	-0.459939	0.729812	0.999113	376	level 3
HILIC	Benzeneacetamide-4-O-sulphate	0.332732	0.729896	0.999113	377	level 3
HILIC	Tetrahydro-2-furanylmethyl hydrogen sulfate	0.302228	0.732995	0.999113	378	level 3
HILIC	Glycine	-0.24338	0.737789	0.999113	379	level 2
HILIC	Scopolin	-0.291837	0.741243	0.999113	380	level 3
HILIC	1-(3-Cyanophenyl)-3-[(1R,9S)-6-oxo-11-(tetrahydro-2H-pyran-4-yl)-7,11-diazatricyclo[7.3.1.02,7]trideca-2,4-dien-5-yl]urea	0.290508	0.743133	0.999113	381	level 2
HILIC	(2S_3S)-2-Hydroxytridecane-1_2_3-tricarboxylate	-0.760739	0.743532	0.999113	382	level 3
HILIC	(-)-11-hydroxy-9,10-dihydrojasmonic acid 11-beta-D-glucoside	0.414412	0.75171	0.999113	383	level 3
HILIC	[FA(6:1)]2-hexenal	0.236149	0.752126	0.999113	384	level 3
HILIC	Pimelic acid...208	0.280852	0.752892	0.999113	385	level 2
HILIC	Picolinic acid	-0.423011	0.752953	0.999113	386	level 2
HILIC	7-Deoxyloganate	-0.211991	0.754013	0.999113	387	level 3
HILIC	Ascorbic acid	-0.459043	0.755072	0.999113	388	level 1
HILIC	8'-Hydroxyabscisate	-0.277725	0.756035	0.999113	389	level 3
HILIC	Propyl gallate...272	0.516746	0.759848	0.999113	390	level 2
HILIC	1-Methyladenosine	0.175921	0.7606	0.999113	391	level 3
HILIC	alpha-Glutamyl-4-hydroxyproline	-0.155731	0.760629	0.999113	392	level 3
HILIC	D-(+)-Galactose	0.288313	0.762455	0.999113	393	level 2
HILIC	N1-[4-(acetylamino)phenyl]-2,2-dimethylcyclopropane-1-carboxamide	-0.204418	0.765482	0.999113	394	level 5
HILIC	N-[(1R,9S)-11-(1-Acetyl-4-piperidinyl)-6-oxo-7,11-diazatricyclo[7.3.1.02,7]trideca-2,4-dien-3-yl]-2-pyrazinecarboxamide	-0.284812	0.766593	0.999113	395	level 5
HILIC	3-Methylxanthine...45	0.399288	0.767199	0.999113	396	level 1
HILIC	3_4-Dihydroxyphthalate	0.508837	0.769126	0.999113	397	level 3
HILIC	D-(-)-Ribose	0.125702	0.771599	0.999113	398	level 2
HILIC	afegostat	-0.261882	0.771911	0.999113	399	level 3
HILIC	2-Methyl-1,7-dioxaspiro[5.6]dodecane	-0.1998	0.774572	0.999113	400	level 3
HILIC	4-Guanidinobutyric acid	0.276135	0.77859	0.999113	401	level 1
HILIC	2-(Methylthio)ethanesulfonate	0.307048	0.779655	0.999113	402	level 3
HILIC	(2S)-N-Cyclohexyl-2-{(1S,2S,4aS,7S,8S,8aS)-1-hydroxy-4a,8-dimethyl-7-[(methylsulfonyl)amino]decahydro-2-naphthalenyl}propanamide	0.217177	0.780081	0.999113	403	level 5
HILIC	Cyclohex-2-enone	-0.149002	0.781694	0.999113	404	level 3
HILIC	5-Ethyl-2-hydroxyphenyl hydrogen sulfate	0.153744	0.785319	0.999113	405	level 3
HILIC	Aspartyl-L-proline...471	0.176566	0.78784	0.999113	406	level 3
HILIC	N5-(L-1-Carboxyethyl)-L-ornithine...376	0.184967	0.788075	0.999113	407	level 3
HILIC	Vanillyl alcohol	-0.157889	0.788076	0.999113	408	level 3
HILIC	5-Hydroxy-2-furoic acid	-0.359019	0.7922	0.999113	409	level 3
HILIC	5,3'-dihydroxy-3,6,7,8,4'-pentamethoxyflavone	0.270674	0.796063	0.999113	410	level 3
HILIC	6-[(5-Amino-1-carboxypentyl)amino]-3,4,5-trihydroxytetrahydro-2H-pyran-2-carboxylic acid (non-preferred name)	0.170843	0.79827	0.999113	411	level 3
HILIC	Aspartyl-L-proline...496	-0.137342	0.799869	0.999113	412	level 3
HILIC	(4E)-2-Oxohexenoicacid...196	-0.21307	0.804199	0.999113	413	level 3
HILIC	4,7-Dioxooctanoic acid...135	0.180527	0.806695	0.999113	414	level 3
HILIC	Cystathionine ketimine	0.106555	0.80773	0.999113	415	level 3
HILIC	merimepodib	-0.251227	0.809427	0.999113	416	level 3
HILIC	(+/-)-Camphoric acid...115	0.2797	0.80949	0.999113	417	level 3
HILIC	Genipin...164	-0.246781	0.812568	0.999113	418	level 3
HILIC	alpha-N-Acetylneuraminyl-2_6-beta-D-galactosyl-1_4-N-acetyl-beta-D-glucosamine	-0.136429	0.813449	0.999113	419	level 3
HILIC	N2-Acetyl-L-aminoadipate	0.163068	0.814439	0.999113	420	level 3
HILIC	N-Phenylacetylglutamic acid	0.118071	0.815118	0.999113	421	level 3
HILIC	ascr#13...364	0.201846	0.817259	0.999113	422	level 3
HILIC	[Similar to: 1-Methyluric acid; Î”Mass: 67.9875 Da]	0.233117	0.819221	0.999113	423	level 5
HILIC	2-Hydroxy-2_4-pentadienoate...474	0.118829	0.825162	0.999113	424	level 3
HILIC	N-[(3beta,7beta)-3,7-Dihydroxy-24-oxochol-5-en-24-yl]glycine	0.360538	0.826072	0.999113	425	level 3
HILIC	(2S,4E,6E,8S,9R)-9-Hydroxy-2,8-dimethyl-3-oxo-4,6-undecadienoic acid	0.117777	0.830585	0.999113	426	level 3
HILIC	(2E,6E,8E,10E)-2,6,8,10-Dodecatetraenoic acid...57	-0.174125	0.832388	0.999113	427	level 3
HILIC	guaiacol sulfate...86	0.215764	0.832968	0.999113	428	level 3
HILIC	2-Aminoadipic acid	0.131969	0.833334	0.999113	429	level 2
HILIC	2-Phenylethanol	0.146412	0.834071	0.999113	430	level 3
HILIC	AicarMonophosphate;5-Aminoimidazole-4-carboxamide-1-beta-D-ribofuranosyl5'-monophosphate	0.27	0.834898	0.999113	431	level 3
HILIC	3-Methyldodecanedioic acid	-0.162714	0.835455	0.999113	432	level 3
HILIC	N-Undecanoylglycine	0.191453	0.837001	0.999113	433	level 3
HILIC	6,9,11,13,14-Pentahydroxy-11-isopropyl-3,7,10-trimethyl-15-oxapentacyclo[7.5.1.0~1,6~.0~7,13~.0~10,14~]pentadec-2-yl acetate	0.141367	0.837268	0.999113	434	level 3
HILIC	2-Furoic acid	0.268616	0.839362	0.999113	435	level 2
HILIC	n-Ribosylhistidine	-0.111028	0.839829	0.999113	436	level 3
HILIC	11-Dehydro thromboxane B2	0.224669	0.839908	0.999113	437	level 2
HILIC	N-Acetyl-L-leucine	-0.082889	0.843134	0.999113	438	level 1
HILIC	4-Formyl-2-methoxyphenyl hydrogen sulfate	0.145542	0.84435	0.999113	439	level 3
HILIC	2-(2-Carboxyethyl)-4-methyl-5-pentyl-3-furoic acid...489	0.155634	0.846219	0.999113	440	level 4
HILIC	Harmine	-0.31407	0.847104	0.999113	441	level 5
HILIC	1-[(3-Carboxypropyl)amino]-1-deoxy-beta-D-fructofuranose	0.100179	0.848872	0.999113	442	level 3
HILIC	N-Acetylneuraminicacid(NeuAc)	-0.179795	0.852795	0.999113	443	level 3
HILIC	NP-022068...428	-0.108001	0.853229	0.999113	444	level 2
HILIC	2-Methylglutaric acid	0.125343	0.853775	0.999113	445	level 2
HILIC	L-Cystine	0.155753	0.854415	0.999113	446	level 2
HILIC	Chloramphenicol3-acetate	0.0735329	0.85587	0.999113	447	level 3
HILIC	5-morpholino-2,4(1H,3H)-pyrimidinedione	0.091444	0.859355	0.999113	448	level 2
HILIC	N~6~,N~6~-Dimethyllysine...527	-0.203299	0.861076	0.999113	449	level 3
HILIC	2_3-Dimethylmaleate...398	0.12798	0.863541	0.999113	450	level 3
HILIC	HC blue 2	-0.106019	0.866398	0.999113	451	level 3
HILIC	Piperlongumine	0.210497	0.868109	0.999113	452	level 3
HILIC	MFCD00037215	-0.166067	0.868367	0.999113	453	level 3
HILIC	2_4_6/3_5-Pentahydroxycyclohexanone...246	-0.175624	0.86895	0.999113	454	level 3
HILIC	Guanidinosuccinic acid	0.100072	0.870423	0.999113	455	level 2
HILIC	NP-020414	-0.165237	0.871207	0.999113	456	level 2
HILIC	3-(3_4-Dihydroxyphenyl)lactate	-0.19604	0.874726	0.999113	457	level 3
HILIC	4-O-(2-Acetamido-2-deoxy-beta-D-glucopyranosyl)-beta-D-glucopyranuronic acid	-0.0863405	0.874828	0.999113	458	level 3
HILIC	2-Dehydro-D-gluconate...329	0.198294	0.875096	0.999113	459	level 3
HILIC	2-(2-Carboxyethyl)-4-methyl-5-pentyl-3-furoic acid...189	-0.158812	0.876496	0.999113	460	level 4
HILIC	3-indole carboxylic acid glucuronide	-0.0817809	0.877354	0.999113	461	level 3
HILIC	Thiorphan	0.164886	0.878395	0.999113	462	level 3
HILIC	Theophylline...244	-0.242997	0.879552	0.999113	463	level 5
HILIC	2444643WXK	-0.119642	0.879905	0.999113	464	level 3
HILIC	N-acetyl-DL-cysteine	0.0911553	0.883379	0.999113	465	level 3
HILIC	5-[4-(tert-butyl)phenoxy]-6-nitroisoindoline-1,3-dione	0.113544	0.884142	0.999113	466	level 5
HILIC	5-[(2Z)-5-Carboxy-3-methyl-2-penten-1-yl]-6-methoxy-7-methyl-3-oxo-1,3-dihydro-2-benzofuran-4-yl hexopyranosiduronic acid	0.0859072	0.884713	0.999113	467	level 3
HILIC	Cystathionine	-0.153907	0.889604	0.999113	468	level 2
HILIC	cis,cis-Muconic acid	-0.0919602	0.889864	0.999113	469	level 2
HILIC	3,3,6,6-tetramethyl-9-(2-thienyl)-1,2,3,4,5,6,7,8,9,10-decahydroacridine-1,8-dione	-0.126657	0.892278	0.999113	470	level 5
HILIC	L-Anserine...439	0.107464	0.892986	0.999113	471	level 1
HILIC	Propyl gallate...224	-0.115016	0.893625	0.999113	472	level 2
HILIC	4,4'-Sulfonylbis[2-(prop-2-en-1-yl)phenol]	-0.0910637	0.894003	0.999113	473	level 2
HILIC	[Similar to: 1,7-Dimethyluric acid; Î”Mass: -15.0236 Da]	0.159542	0.895377	0.999113	474	level 5
HILIC	4-Methylphenol...245	-0.176833	0.896345	0.999113	475	level 2
HILIC	Dihyroxy-1H-indole glucuronide I	-0.10482	0.899767	0.999113	476	level 3
HILIC	Acetyl-maltose	0.19147	0.901143	0.999113	477	level 3
HILIC	Oxalosuccinate...186	-0.163468	0.901251	0.999113	478	level 3
HILIC	Acesulfame potassium	0.30796	0.902382	0.999113	479	level 5
HILIC	2-Aminooctanedioic acid...237	0.0654273	0.904123	0.999113	480	level 2
HILIC	L-Arginine	0.0893166	0.905088	0.999113	481	level 1
HILIC	4-CPA	0.104444	0.908153	0.999113	482	level 3
HILIC	alpha-Hexachlorocyclohexane	0.0552195	0.908742	0.999113	483	level 3
HILIC	L-Ascorbate6-phosphate	0.0793327	0.911242	0.999113	484	level 3
HILIC	2-phosphinomethylmalic acid...397	-0.0723874	0.911769	0.999113	485	level 3
HILIC	Barbamide	0.0937074	0.912297	0.999113	486	level 3
HILIC	3-(2-Hydroxyphenyl)propanoate	0.090801	0.913594	0.999113	487	level 3
HILIC	4-hydroxy-4-methyl-2-pentanone	0.0776352	0.915177	0.999113	488	level 3
HILIC	4-Methylphenol...374	-0.0547836	0.915767	0.999113	489	level 2
HILIC	NITROFURANTOIN	0.0419832	0.916073	0.999113	490	level 3
HILIC	Volemitol	-0.140927	0.91638	0.999113	491	level 3
HILIC	Dodecanedioic acid	0.0894677	0.923335	0.999113	492	level 1
HILIC	N-Acetylaspartylglutamicacid	0.0692701	0.92492	0.999113	493	level 3
HILIC	4-Acetamidobutanoic acid	-0.0418626	0.926355	0.999113	494	level 2
HILIC	2-Hydroxy-2_4-pentadienoate...339	0.0407748	0.92775	0.999113	495	level 3
HILIC	Bromacil	-0.0605664	0.929176	0.999113	496	level 5
HILIC	N-({(2R,3S,4R,5S)-3,4-Dihydroxy-5-[2-(isopropylamino)-2-oxoethyl]tetrahydro-2-furanyl}methyl)cyclopentanecarboxamide	-0.104139	0.933526	0.999113	497	level 5
HILIC	2-(2-Acetoxy-2-oxoethyl)-2-hydroxysuccinic acid	-0.0537	0.934571	0.999113	498	level 3
HILIC	5-Octyl-2-oxotetrahydro-3-furancarboxylic acid	0.0640326	0.936373	0.999113	499	level 3
HILIC	Hexyl 2-furoate	-0.0618746	0.937569	0.999113	500	level 3
HILIC	N-Acetyl-L-histidine	-0.0528261	0.938344	0.999113	501	level 3
HILIC	(2R)-3-sulfopropanediol...136	0.0958961	0.940208	0.999113	502	level 3
HILIC	N-Acetyl-L-phenylalanine...336	-0.0581518	0.942526	0.999113	503	level 3
HILIC	N-Methylanhalonine...451	0.0425519	0.946507	0.999113	504	level 3
HILIC	Cascarillin	0.0453089	0.947985	0.999113	505	level 3
HILIC	1,7-Dimethyluric acid	-0.107426	0.948703	0.999113	506	level 2
HILIC	Oregonin	-0.0491413	0.949942	0.999113	507	level 2
HILIC	3_4-Dihydroxyphenylethyleneglycol...291	0.0449583	0.953142	0.999113	508	level 3
HILIC	N-Formylmethionine	-0.0316875	0.953431	0.999113	509	level 2
HILIC	Ranitidine	0.150376	0.953668	0.999113	510	level 2
HILIC	N-Acetylvanilalanine	-0.0347847	0.953916	0.999113	511	level 3
HILIC	Pimelic acid...118	-0.0387454	0.954826	0.999113	512	level 2
HILIC	Estrone	0.0512047	0.957286	0.999113	513	level 5
HILIC	N~6~-[5-(1,2-Dithiolan-3-yl)pentanoyl]-D-lysine	0.0246404	0.957525	0.999113	514	level 3
HILIC	p-cresolsulfatepotassium;p-Cresolsulfate	-0.0589724	0.960024	0.999113	515	level 3
HILIC	Î±-Lactose	0.0357356	0.960861	0.999113	516	level 5
HILIC	N-Isovalerylglycine	-0.0360062	0.964788	0.999113	517	level 2
HILIC	(+/-)-6-Hydroxy-3-oxo-alpha-ionol	-0.0402625	0.969245	0.999113	518	level 3
HILIC	Pseudouridine	0.0227083	0.97212	0.999113	519	level 3
HILIC	6-Hydroxy-3,6,9-trimethyl-2-oxo-2,3,3a,5,6,9b-hexahydro-4H-furo[3',4':6,7]cyclohepta[1,2-b]furan-4-yl acetate	-0.0416437	0.975706	0.999113	520	level 3
HILIC	4,7-dimethylpyrazolo[5,1-c][1,2,4]triazine-3-carbonitrile...503	-0.0203391	0.9766	0.999113	521	level 5
HILIC	2-Succinyl-5-enolpyruvyl-6-hydroxy-3-cyclohexene-1-carboxylate	-0.0530702	0.976787	0.999113	522	level 3
HILIC	4,7-dimethylpyrazolo[5,1-c][1,2,4]triazine-3-carbonitrile...297	0.0144167	0.978983	0.999113	523	level 5
HILIC	2,3-Dihydroxybenzoic acid	0.0189559	0.979287	0.999113	524	level 1
HILIC	4-Aminohippuricacid	0.0265142	0.979457	0.999113	525	level 3
HILIC	3-Hydroxycyclohexanone	-0.015274	0.98129	0.999113	526	level 3
HILIC	4,7-Dioxooctanoic acid...138	-0.0342513	0.983179	0.999113	527	level 3
HILIC	asp-arg	0.0166281	0.983724	0.999113	528	level 3
HILIC	1,3,7-Trimethyluric acid	-0.0318008	0.985355	0.999113	529	level 2
HILIC	Trifluoroacetic acid	-0.0131043	0.986311	0.999113	530	level 3
HILIC	Cerulenin	0.0110069	0.988827	0.999113	531	level 3
HILIC	(2R)-3-sulfopropanediol...352	0.0109799	0.98957	0.999113	532	level 3
HILIC	3-Methylcrotonylglycine	0.007484	0.990362	0.999113	533	level 2
HILIC	[Similar to: Succinic acid ; Î”Mass: 192.0272 Da]	0.0162885	0.990663	0.999113	534	level 5
HILIC	N-[(2S)-2-Hydroxypropanoyl]methionine...507	0.00666738	0.991698	0.999113	535	level 3
HILIC	6-Heptynoic acid	-0.00499992	0.994917	0.99923	536	level 3
HILIC	(-)-Camphanic acid	0.0032828	0.997433	0.99923	537	level 2
HILIC	Pyrogallol	0.000799177	0.998699	0.99923	538	level 2
HILIC	4-Aminohippuric acid	0.000421537	0.99923	0.99923	539	level 2
Reverse-Phase	387122	1.5985	0.00620596	0.927912	1	level 2
Reverse-Phase	Ephedrine	1.67979	0.00994691	0.927912	2	level 5
Reverse-Phase	7-Methylxanthosine	1.19241	0.0106102	0.927912	3	level 5
Reverse-Phase	HMBA	0.671406	0.0117389	0.927912	4	level 2
Reverse-Phase	Lidocaine	2.21239	0.0129005	0.927912	5	level 3
Reverse-Phase	Choline	0.844131	0.0131397	0.927912	6	level 2
Reverse-Phase	Euxanthone	0.662788	0.01456	0.927912	7	level 5
Reverse-Phase	N-Phenylacetylglutamine	1.2446	0.0178557	0.927912	8	level 3
Reverse-Phase	3,5-Dimethoxybenzoic acid	1.18773	0.0195759	0.927912	9	level 5
Reverse-Phase	2-({[4-(Benzyloxy)anilino]carbonyl}amino)-N-(3-morpholinopropyl)benzamide...548	1.73543	0.0206796	0.927912	10	level 2
Reverse-Phase	Glucuronamide...739	1.20911	0.0207833	0.927912	11	level 5
Reverse-Phase	7-Deoxyloganate	1.41243	0.0213098	0.927912	12	level 3
Reverse-Phase	L-gamma-Glutamyl-L-leucine...823	1.40181	0.0225446	0.927912	13	level 3
Reverse-Phase	1-Methylhistidine	1.45474	0.025312	0.927912	14	level 3
Reverse-Phase	1-(beta-D-Ribofuranosyl)-1,3,4,7-tetrahydro-2H-1,3-diazepin-2-one	1.96495	0.0273607	0.927912	15	level 5
Reverse-Phase	gamma-Glutamyl-gamma-aminobutyraldehyde...451	-0.976113	0.0285917	0.927912	16	level 3
Reverse-Phase	3-Methylcrotonylglycine...812	0.943942	0.0288592	0.927912	17	level 2
Reverse-Phase	Pregabalin...33	0.803065	0.0293747	0.927912	18	level 3
Reverse-Phase	Cantharidin...1336	1.12773	0.0335431	0.927912	19	level 3
Reverse-Phase	2,6-Toluene diisocyanate...704	1.31399	0.035028	0.927912	20	level 3
Reverse-Phase	4-(4-methylphenyl)-2-phenyl-1,3-thiazole...881	0.741996	0.035463	0.927912	21	level 3
Reverse-Phase	5-Hydroxy-6-methoxyindoleglucuronide...524	0.911292	0.0356893	0.927912	22	level 3
Reverse-Phase	Gramine...1180	1.68831	0.0356963	0.927912	23	level 3
Reverse-Phase	3,5-dibenzylpyridine-2,6-diamine...84	-1.64622	0.0363676	0.927912	24	level 5
Reverse-Phase	8-Amino-7-oxononanoate...1541	0.86618	0.0368907	0.927912	25	level 5
Reverse-Phase	3-Hydroxy-N-[(3S)-2-oxotetrahydro-3-furanyl]decanamide...642	-0.924424	0.0377487	0.927912	26	level 5
Reverse-Phase	Volkenin	1.22461	0.0394934	0.927912	27	level 3
Reverse-Phase	2-Oxooctadecanoicacid	1.09638	0.0400925	0.927912	28	level 2
Reverse-Phase	NP-017152	1.03102	0.0407317	0.927912	29	level 3
Reverse-Phase	D-Iditol	1.96502	0.0411543	0.927912	30	level 3
Reverse-Phase	Fusarin C	-1.35986	0.0427099	0.927912	31	level 5
Reverse-Phase	3-Methoxytyramine	0.981493	0.0427184	0.927912	32	level 3
Reverse-Phase	1-(alpha-D-Glucopyranosyluronosyl)-3-[(2S)-1-methyl-5-oxo-2-pyrrolidinyl]pyridinium	1.28173	0.0433673	0.927912	33	level 3
Reverse-Phase	Flumequine	0.65695	0.043952	0.927912	34	level 5
Reverse-Phase	promacyl...887	0.941099	0.0445958	0.927912	35	level 3
Reverse-Phase	3-Hydroxy-3-[(3-methylbutanoyl)oxy]-4-(trimethylammonio)butanoate...1418	0.753174	0.0447084	0.927912	36	level 5
Reverse-Phase	Ranitidine S-oxide	1.1458	0.0448009	0.927912	37	level 5
Reverse-Phase	Supinine...41	1.25239	0.0448496	0.927912	38	level 3
Reverse-Phase	di(3-pyridyl) 5-(tert-butyl)isophthalate	1.31294	0.0467295	0.927912	39	level 3
Reverse-Phase	3-Morpholino-4-tetrahydro-1H-pyrrol-1-ylcyclobut-3-ene-1,2-dione	0.838062	0.0476207	0.927912	40	level 3
Reverse-Phase	(1R,3R,6R)-Axomadol	1.61034	0.0523981	0.927912	41	level 2
Reverse-Phase	Butyryl-L-carnitine...1295	1.0225	0.0524482	0.927912	42	level 5
Reverse-Phase	L-Aspartic acid Î²-benzyl ester	0.761969	0.0532806	0.927912	43	level 2
Reverse-Phase	Methylimidazoleacetic acid...658	0.771136	0.0566985	0.927912	44	level 5
Reverse-Phase	(5Z)-13-carboxytridec-5-enoylcarnitine	0.913299	0.0567033	0.927912	45	level 2
Reverse-Phase	6-Demethylsterigmatocystin	1.01442	0.056798	0.927912	46	level 2
Reverse-Phase	(3S)-2-(4-Methoxyphenyl)-5-[2-(methylamino)ethyl]-4-oxo-2,3,4,5-tetrahydro-1,5-benzothiazepin-3-yl acetate	0.83774	0.0571955	0.927912	47	level 5
Reverse-Phase	D-1,2,3,4-Tetrahydroisoquinoline-3-carboxylic acid	0.837004	0.0574895	0.927912	48	level 5
Reverse-Phase	2-amino-2,3,7-trideoxy-D-lyxo-hept-6-ulosonic acid	0.480943	0.0588198	0.927912	49	level 2
Reverse-Phase	trihomomethionine...1326	0.980456	0.0598754	0.927912	50	level 3
Reverse-Phase	2-{3-[4-(3-Chloro-4-hydroxyphenyl)-1-piperazinyl]propyl}[1,2,4]triazolo[4,3-a]pyridin-3(2H)-one	0.979937	0.0601983	0.927912	51	level 3
Reverse-Phase	(2E,4E,6Z)-7-(1,1-Dimethyl-4,5,6,7-tetrahydro-1H-inden-2-yl)-3-methyl-2,4,6-octatrienal	0.689162	0.0606877	0.927912	52	level 3
Reverse-Phase	N-[2-Hydroxy-4-(sulfooxy)phenyl]acetamide	1.30655	0.0623752	0.927912	53	level 3
Reverse-Phase	L-Histidine...388	1.20865	0.0635867	0.927912	54	level 5
Reverse-Phase	(1S)-1,5-Anhydro-1-benzyl-D-galactitol	-1.27059	0.0637616	0.927912	55	level 2
Reverse-Phase	NP-005709...1166	0.927369	0.0638805	0.927912	56	level 3
Reverse-Phase	Hexanoylglycine...880	1.05586	0.0640304	0.927912	57	level 2
Reverse-Phase	(+/-)-5-[(tert-Butylamino)-2'-hydroxypropoxy]-3_4-dihydro-1(2H)-naphthalenone	1.27075	0.064774	0.927912	58	level 5
Reverse-Phase	3420	0.69964	0.0654733	0.927912	59	level 3
Reverse-Phase	5-({[3-chloro-5-(trifluoromethyl)-2-pyridyl]methyl}thio)-4-pentyl-4H-1,2,4-triazol-3-ol...1176	0.675491	0.0655782	0.927912	60	level 3
Reverse-Phase	Bacancosin...640	1.27181	0.0656185	0.927912	61	level 3
Reverse-Phase	N-{4-[(2R,3R)-3-(Hydroxymethyl)-4-isopropyl-5-oxo-2-morpholinyl]phenyl}-2-pyrazinecarboxamide	1.88954	0.0658817	0.927912	62	level 3
Reverse-Phase	1_2_3_5-Tetrahydroxybenzene	0.563225	0.0662664	0.927912	63	level 5
Reverse-Phase	Coumarin...1490	1.43421	0.066343	0.927912	64	level 5
Reverse-Phase	Penciclovir	0.609438	0.0666052	0.927912	65	level 3
Reverse-Phase	2-(2-Hydroxypropoxy)-1-propanol	0.952613	0.0684961	0.927912	66	level 5
Reverse-Phase	3-[3-(1,3-dimethyl-1H-pyrazol-4-yl)-1H-1,2,4-triazol-1-yl]-5-methylisoxazole...403	-1.64457	0.068583	0.927912	67	level 3
Reverse-Phase	3-Butyn-1-al	0.581596	0.0692733	0.927912	68	level 3
Reverse-Phase	(R)-3-(4-Hydroxyphenyl)lactate...1104	0.725823	0.0701223	0.927912	69	level 3
Reverse-Phase	4-(2-Aminophenyl)-2_4-dioxobutanoate...794	0.727485	0.0717354	0.927912	70	level 2
Reverse-Phase	Kievitone	0.508548	0.071875	0.927912	71	level 2
Reverse-Phase	Androsterone...267	1.22181	0.0719138	0.927912	72	level 3
Reverse-Phase	N-[(2S)-2-Hydroxypropanoyl]methionine...1062	1.07219	0.0727181	0.927912	73	level 3
Reverse-Phase	Dynone	1.07874	0.0729371	0.927912	74	level 5
Reverse-Phase	Glycocholic acid hydrate	0.581532	0.0733062	0.927912	75	level 2
Reverse-Phase	Mycophenolic acid...34	0.420024	0.0734694	0.927912	76	level 3
Reverse-Phase	3-(3,4,5-trimethoxyphenyl)propanoic acid...725	-1.1732	0.0736054	0.927912	77	level 5
Reverse-Phase	9,16-dihydroxy-6-(hydroxymethyl)-2,6,11-trimethyl-14-oxo-15-oxatetracyclo[8.7.0.0Ã‚?,Ã¢ÂÂ·.0Ã‚aÃ‚?,Ã‚aÃ¢ÂÂ¶]heptadec-12-en-8-yl acetate	0.901593	0.0749298	0.927912	78	level 3
Reverse-Phase	Senecionine	2.90644	0.0758414	0.927912	79	level 3
Reverse-Phase	3-Hydroxy-2-methylpyridine...988	0.718205	0.0772561	0.927912	80	level 3
Reverse-Phase	2B73S48786	1.12637	0.0782708	0.927912	81	level 3
Reverse-Phase	Carnosine	0.965716	0.0783236	0.927912	82	level 5
Reverse-Phase	4-Hydroxycinnamoylmethane...1205	0.996952	0.0787213	0.927912	83	level 3
Reverse-Phase	Dipropylene glycol	1.00265	0.0787928	0.927912	84	level 3
Reverse-Phase	NP-001422...1462	0.829273	0.0792288	0.927912	85	level 2
Reverse-Phase	Ethopabate...1231	0.625279	0.0799445	0.927912	86	level 2
Reverse-Phase	N4-Acetylsulfamethoxazole	-1.9688	0.081882	0.927912	87	level 3
Reverse-Phase	Pyridoxamine;2-Methyl-4-aminomethyl-5-hydroxymethyl-3-Pyridinol	-0.893034	0.0819362	0.927912	88	level 3
Reverse-Phase	Guanadrel	0.753439	0.083574	0.927912	89	level 5
Reverse-Phase	8-Hydroxy-2-quinolinyl beta-D-glucopyranosiduronic acid...377	-1.17305	0.0855843	0.927912	90	level 5
Reverse-Phase	N-[(2S)-2-Hydroxypropanoyl]-L-tryptophan	0.834467	0.0861356	0.927912	91	level 3
Reverse-Phase	1-{2,8-dioxo-1,7-diazatricyclo[7.3.0.0Ã‚l,Ã¢ÂÂ·]dodecan-3-yl}propan-2-yl carbamate	0.828375	0.0868926	0.927912	92	level 5
Reverse-Phase	formyl-isoglutamine...707	0.528595	0.0869067	0.927912	93	level 3
Reverse-Phase	4-[5-(Trifluoromethyl)-1H-pyrazol-3-yl]pyridine	0.795741	0.0881085	0.927912	94	level 2
Reverse-Phase	2-oxosuberate	1.22594	0.0897188	0.927912	95	level 3
Reverse-Phase	Pantothenicacid(VitaminB5)...1002	1.11953	0.0900189	0.927912	96	level 1
Reverse-Phase	(R)-Ketamine	1.45361	0.0910062	0.927912	97	level 3
Reverse-Phase	formyl-isoglutamine...603	0.929671	0.0914246	0.927912	98	level 3
Reverse-Phase	metharbital	1.00281	0.0921929	0.927912	99	level 2
Reverse-Phase	(R)-6-Hydroxynicotine	1.33256	0.0930131	0.927912	100	level 3
Reverse-Phase	cyclo-dopa5-O-glucoside...1225	0.595484	0.0932509	0.927912	101	level 5
Reverse-Phase	6-Dehydrotestosteroneglucuronide	1.24442	0.0945448	0.927912	102	level 3
Reverse-Phase	NP-020293	0.665958	0.0948349	0.927912	103	level 3
Reverse-Phase	Pyrrole-2-carboxylic acid	0.8935	0.0976088	0.927912	104	level 5
Reverse-Phase	2-[amino(3-chloroanilino)methylene]malononitrile	0.865168	0.0981107	0.927912	105	level 5
Reverse-Phase	N-Acetyl-L-citrulline	-1.08827	0.0988952	0.927912	106	level 2
Reverse-Phase	Norlidocaine	2.20264	0.0989384	0.927912	107	level 3
Reverse-Phase	(1R,2R,6R,9R)-2,11,11-trimethyl-3-oxotricyclo[4.3.2.0Ã‚a,Ã¢ÂÂµ]undecane-9-carboxylic acid...1539	0.682328	0.100406	0.927912	108	level 3
Reverse-Phase	NP-011878	0.851653	0.100614	0.927912	109	level 5
Reverse-Phase	5-Methylangelicin...1347	0.697708	0.100738	0.927912	110	level 3
Reverse-Phase	L-Serine	1.55675	0.101036	0.927912	111	level 3
Reverse-Phase	gamma-Glutamyl-S-propylcysteine	-0.932885	0.101566	0.927912	112	level 3
Reverse-Phase	5-Methyl-1-phenyl-4-[1-(thien-2-oyl)pyrazol-5-yl]pyrazole	0.689097	0.102173	0.927912	113	level 3
Reverse-Phase	2-Ethoxy-2'-ethyloxanilide	0.712123	0.102267	0.927912	114	level 3
Reverse-Phase	(1S,6S)-6-Aminooctahydro-1-indolizinyl acetate	0.620262	0.102325	0.927912	115	level 5
Reverse-Phase	Cytosine	0.667172	0.103016	0.927912	116	level 5
Reverse-Phase	alloxydim	0.815257	0.104308	0.927912	117	level 3
Reverse-Phase	4,4'-Sulfonylbis[2-(prop-2-en-1-yl)phenol]	0.806357	0.104744	0.927912	118	level 2
Reverse-Phase	3-[(3-Methylbutyl)nitrosoamino]-2-butanone	1.4866	0.105245	0.927912	119	level 2
Reverse-Phase	2,3,4,9-Tetrahydro-1H-Î²-carboline-3-carboxylic acid	1.43575	0.105761	0.927912	120	level 3
Reverse-Phase	Phthaldialdehyde	-0.720611	0.106044	0.927912	121	level 2
Reverse-Phase	1-[4-(2-chloro-6-fluorobenzyl)piperazino]-3-(1H-indol-1-yl)propan-2-ol	0.964487	0.106573	0.927912	122	level 3
Reverse-Phase	N2-(D-1-Carboxyethyl)-L-lysine	0.794272	0.106834	0.927912	123	level 3
Reverse-Phase	Taurine	1.8335	0.106987	0.927912	124	level 3
Reverse-Phase	2,4-Diacetamido-2,4,6-trideoxy-alpha-D-mannopyranose...398	0.75135	0.107519	0.927912	125	level 3
Reverse-Phase	Capryloylglycine...667	1.03531	0.109246	0.927912	126	level 3
Reverse-Phase	Butenylcarnitine	0.408767	0.109585	0.927912	127	level 2
Reverse-Phase	3,5-dibenzylpyridine-2,6-diamine...134	-1.14912	0.109785	0.927912	128	level 3
Reverse-Phase	2'-Deoxyinosine...1167	1.10849	0.110175	0.927912	129	level 3
Reverse-Phase	(2R)-(3,4-Dihydroxyphenyl)(beta-D-glucopyranosyloxy)acetonitrile	1.17486	0.110317	0.927912	130	level 3
Reverse-Phase	Zearalenone...1489	0.448862	0.11073	0.927912	131	level 5
Reverse-Phase	2_3-Dihydrogossypetin	1.18753	0.111104	0.927912	132	level 3
Reverse-Phase	8-Hydroxy-4-methoxy-7-methyl-7,8-dihydro-5H-furo[2,3-g]isochromen-5-one	0.895824	0.111958	0.927912	133	level 3
Reverse-Phase	Syringin	0.745922	0.112097	0.927912	134	level 5
Reverse-Phase	Sucrose...1289	0.614551	0.113502	0.927912	135	level 5
Reverse-Phase	NP-007995	0.954907	0.11352	0.927912	136	level 5
Reverse-Phase	7-Methylguanosine...352	0.687958	0.113911	0.927912	137	level 3
Reverse-Phase	N,N-dimethyl-N'-(3-phenyl[1,2,4]triazolo[4,3-b]pyridazin-6-yl)iminoformamide...1402	0.771863	0.11449	0.927912	138	level 3
Reverse-Phase	Decanamide	0.789986	0.115534	0.927912	139	level 2
Reverse-Phase	N-(5-acetamidopentyl)acetamide...902	0.85101	0.115628	0.927912	140	level 3
Reverse-Phase	D-Phenylalanine	0.616968	0.115771	0.927912	141	level 3
Reverse-Phase	Isovanillic acid...1666	0.811637	0.116792	0.927912	142	level 3
Reverse-Phase	4-Hydroxy-4-(methylnitrosoamino)-1-(3-pyridinyl)-1-butanone	0.742957	0.11765	0.927912	143	level 3
Reverse-Phase	beta-Aspartylaspartic acid	0.526604	0.118085	0.927912	144	level 3
Reverse-Phase	Allyl 2-(1H-benzimidazol-2-yl)-2-cyano-N-phenylethanimidothioate	0.551018	0.118682	0.927912	145	level 2
Reverse-Phase	2_3_5-Trihydroxytoluene	0.721876	0.118945	0.927912	146	level 3
Reverse-Phase	2'-fluoro-N,N-diisopropyl[1,1'-biphenyl]-4-carboxamide...1325	0.708936	0.119345	0.927912	147	level 3
Reverse-Phase	Dodecanedioic acid	0.646661	0.119696	0.927912	148	level 3
Reverse-Phase	L-Glutamine	0.704341	0.119715	0.927912	149	level 3
Reverse-Phase	5-Butyloxazole...117	0.971733	0.120042	0.927912	150	level 3
Reverse-Phase	Riddelline...1183	0.725833	0.120247	0.927912	151	level 2
Reverse-Phase	4-(4-methoxyphenyl)-6-pyridin-4-yl-1,3,5-triazin-2(3H)-one	1.16216	0.121949	0.927912	152	level 3
Reverse-Phase	(2E)-2-[2-(1,2,4a,5-tetramethyl-1,2,3,4,4a,7,8,8a-octahydronaphthalen-1-yl)ethyl]but-2-enedioic acid	0.366984	0.121968	0.927912	153	level 2
Reverse-Phase	2-Fluoro-6-(4-methoxyphenoxy)benzonitrile	0.642576	0.122028	0.927912	154	level 2
Reverse-Phase	N-[1-(2-chloro-6-fluorobenzyl)-4-piperidinyl]-5-methyl-1-phenyl-1H-pyrazole-3-carboxamide	0.621373	0.122583	0.927912	155	level 5
Reverse-Phase	Gentian violet...1668	0.934146	0.122894	0.927912	156	level 3
Reverse-Phase	2-(4-Nitrobenzylidene)-2,3,6,7-tetrahydro-5H-imidazo[2,1-b][1,3]thiazin-3-one	0.745474	0.122994	0.927912	157	level 3
Reverse-Phase	Oxybenzone	1.8167	0.12303	0.927912	158	level 3
Reverse-Phase	Veronal...1029	0.726991	0.123079	0.927912	159	level 3
Reverse-Phase	3-O-Î²-D-Glucopyranosylandrographolide	0.596501	0.12316	0.927912	160	level 2
Reverse-Phase	N-lauroylglycine	0.866611	0.123249	0.927912	161	level 5
Reverse-Phase	4-Amino-5-hydroxymethyl-2-methylpyrimidine	0.84057	0.123331	0.927912	162	level 3
Reverse-Phase	Pancopride	0.641053	0.12436	0.927912	163	level 3
Reverse-Phase	ionene	0.827956	0.124951	0.927912	164	level 3
Reverse-Phase	Kyotorphin	0.766853	0.125063	0.927912	165	level 5
Reverse-Phase	9-Carboxymethoxymethylguanine	0.913385	0.125316	0.927912	166	level 5
Reverse-Phase	(+/-)-6-Hydroxy-3-oxo-alpha-ionone...1454	1.60322	0.125596	0.927912	167	level 5
Reverse-Phase	Sucrose...1309	0.667694	0.12561	0.927912	168	level 5
Reverse-Phase	Peimine	1.72223	0.126631	0.927912	169	level 5
Reverse-Phase	N-Acetyl-D-glucosaminate	1.11153	0.127582	0.927912	170	level 3
Reverse-Phase	5-Formyl-2-furoic acid	-0.80982	0.127788	0.927912	171	level 3
Reverse-Phase	Perillartine	0.71819	0.127968	0.927912	172	level 3
Reverse-Phase	5-HYDROXYESOMEPRAZOLE...382	-1.22537	0.128172	0.927912	173	level 5
Reverse-Phase	Androsterone...213	0.899638	0.128192	0.927912	174	level 3
Reverse-Phase	4-{(1R,2R)-3-Oxo-2-[(2Z)-2-penten-1-yl]cyclopentyl}butanoic acid	1.22632	0.128454	0.927912	175	level 3
Reverse-Phase	Apocynin...824	0.425347	0.128727	0.927912	176	level 3
Reverse-Phase	N-(3-Aminopropyl)-3-(3,4-dihydroxyphenyl)propanamide...1524	0.584705	0.128917	0.927912	177	level 2
Reverse-Phase	Propyphenazone	-1.06743	0.129094	0.927912	178	level 3
Reverse-Phase	N-Methylanhalonine	0.656352	0.130144	0.927912	179	level 3
Reverse-Phase	Bacancosin...1315	1.28111	0.130519	0.927912	180	level 5
Reverse-Phase	NP-005709...1171	0.688521	0.131119	0.927912	181	level 3
Reverse-Phase	INDOLEACETYL GLUTAMIC ACID	0.680207	0.131725	0.927912	182	level 3
Reverse-Phase	norketamine	1.65806	0.132099	0.927912	183	level 5
Reverse-Phase	Sorbicillin...1249	0.603635	0.132583	0.927912	184	level 2
Reverse-Phase	2,3-Diaminosalicylic acid	0.782106	0.132815	0.927912	185	level 3
Reverse-Phase	Tyramineglucuronide	0.637326	0.134282	0.927912	186	level 3
Reverse-Phase	3-Methyldioxyindole	0.579331	0.134779	0.927912	187	level 1
Reverse-Phase	4-morpholinobenzoic acid	0.695839	0.135309	0.927912	188	level 3
Reverse-Phase	6-(1H-Pyrrol-1-yl)norleucine...1307	1.17195	0.13664	0.927912	189	level 5
Reverse-Phase	7Î±-Hydroxytestosterone...1291	0.630162	0.137214	0.927912	190	level 5
Reverse-Phase	6471	1.15907	0.137245	0.927912	191	level 3
Reverse-Phase	N,O-DIDESMETHYLVENLAFAXINE-GLUCURONIDE	1.56184	0.137411	0.927912	192	level 3
Reverse-Phase	5_6-Dihydroxy-3-methyl-2-oxo-1_2-dihydroquinoline	0.732621	0.137626	0.927912	193	level 3
Reverse-Phase	Istradefylline	0.746145	0.137988	0.927912	194	level 3
Reverse-Phase	D-(+)-Maltose	0.544406	0.138461	0.927912	195	level 3
Reverse-Phase	Tramadol	1.21885	0.138796	0.927912	196	level 5
Reverse-Phase	4-Oxocyclohexanecarboxylate...235	-1.94505	0.139329	0.927912	197	level 3
Reverse-Phase	EPINEPHRINE 4-SULFATE...193	0.807784	0.139465	0.927912	198	level 2
Reverse-Phase	5-Amino-5-carboxy-2-hydroxy-1-pentene-1-diazonium	0.611468	0.140302	0.927912	199	level 5
Reverse-Phase	1-(Methylnitrosoamino)-4-(3-pyridinyl)-1,4-butanediol	0.735938	0.141123	0.927912	200	level 3
Reverse-Phase	Fluconazole	0.382014	0.141619	0.927912	201	level 2
Reverse-Phase	2-imino-3a-methylperhydro-5lambda~6~-thieno[3,4-d][1,3]thiazole-5,5-dione...1501	0.671374	0.141953	0.927912	202	level 1
Reverse-Phase	Riddelline...1366	0.621337	0.144021	0.927912	203	level 5
Reverse-Phase	2'_3'-CyclicGMP	0.857269	0.144147	0.927912	204	level 3
Reverse-Phase	Glucosylgalactosyl hydroxylysine	0.863083	0.144545	0.927912	205	level 2
Reverse-Phase	Valsartan	0.838372	0.144724	0.927912	206	level 5
Reverse-Phase	Methyl (2R,4S,6S,12bS)-2-[(2-acetamidoethyl)amino]-4-(3,4-difluorophenyl)-1,2,3,4,6,7,12,12b-octahydroindolo[2,3-a]quinolizine-6-carboxylate...1265	0.861578	0.145395	0.927912	207	level 5
Reverse-Phase	6571082	0.63835	0.146294	0.927912	208	level 5
Reverse-Phase	Heptanophenone	1.06098	0.147016	0.927912	209	level 3
Reverse-Phase	ON1225000...911	0.593563	0.14751	0.927912	210	level 3
Reverse-Phase	Norgestrel...659	0.562255	0.147867	0.927912	211	level 5
Reverse-Phase	Octylphosphonic acid...1667	1.98979	0.147883	0.927912	212	level 3
Reverse-Phase	3-hydroxyoctanoylcarnitine...1332	0.655954	0.148339	0.927912	213	level 3
Reverse-Phase	O-[(2E)-hexenedioyl]carnitine...1494	1.43236	0.149134	0.927912	214	level 2
Reverse-Phase	[SThydroxy(3:0)]5alpha-pregnan-17alpha_21-dihydroxy-3_11_20-trione	0.469238	0.149837	0.927912	215	level 5
Reverse-Phase	Trideca-1,3,5-triene-7,9,11-triyne...623	1.2523	0.151084	0.927912	216	level 2
Reverse-Phase	tiamiprine	1.68562	0.151626	0.927912	217	level 2
Reverse-Phase	N-(3-acetamidopropyl)pyrrolidin-2-one	0.496531	0.152307	0.927912	218	level 5
Reverse-Phase	(3R,4R)-4-Hydroxy-3-({4-[2-(4-morpholinyl)ethoxy]benzoyl}amino)-N-phenyl-1-azepanecarboxamide...985	0.564103	0.152767	0.927912	219	level 3
Reverse-Phase	7-Isopropyl-4a-methyl-1-methylene-1,2,3,4,4a,9,10,10a-octahydrophenanthrene...1113	0.901929	0.153441	0.927912	220	level 2
Reverse-Phase	3-Hydroxy-2-methylpyridine...774	0.97522	0.153721	0.927912	221	level 5
Reverse-Phase	L-Homocitrulline	0.824714	0.154552	0.927912	222	level 3
Reverse-Phase	S-Lactoylglutathione...478	0.833605	0.154989	0.927912	223	level 3
Reverse-Phase	1H-Benzimidazol-5-ol	0.351076	0.155046	0.927912	224	level 3
Reverse-Phase	L-Norleucine	0.608514	0.155496	0.927912	225	level 5
Reverse-Phase	5-hydroxy-4-methoxy-5,6-dihydro-2H-pyran-2-one	0.495901	0.155844	0.927912	226	level 3
Reverse-Phase	3-Hydroxy-N-[(3S)-2-oxotetrahydro-3-furanyl]octanamide...995	1.47	0.156661	0.927912	227	level 3
Reverse-Phase	Benzoin	-0.811435	0.156787	0.927912	228	level 5
Reverse-Phase	N-Acetyl-L-methionine	0.677747	0.15749	0.927912	229	level 2
Reverse-Phase	4-nitro-6-oxohepta-2,4-dienedioic acid	0.738618	0.158874	0.927912	230	level 3
Reverse-Phase	N1-Methyl-2-pyridone-5-carboxamide	0.65382	0.158987	0.927912	231	level 3
Reverse-Phase	(2E)-5-[(8aS)-2,5,5,8a-tetramethyl-3-oxo-3,4,4a,5,6,7,8,8a-octahydronaphthalen-1-yl]-3-methylpent-2-enoic acid...915	0.563071	0.159488	0.927912	232	level 5
Reverse-Phase	cis-4-Decenoyl carnitine...216	0.508132	0.160053	0.927912	233	level 3
Reverse-Phase	hypaphorine	1.40596	0.160321	0.927912	234	level 3
Reverse-Phase	Aspartame	0.817417	0.160355	0.927912	235	level 5
Reverse-Phase	gamma-glutamyltyramine	0.976517	0.161007	0.927912	236	level 3
Reverse-Phase	Tetrahydrobiopterin	0.642017	0.161323	0.927912	237	level 3
Reverse-Phase	chlorphenamine	0.782469	0.162166	0.927912	238	level 5
Reverse-Phase	1-O-Galloyl-beta-D-glucose	0.965959	0.16221	0.927912	239	level 5
Reverse-Phase	N-Desmethyltramadol...240	-0.728039	0.163042	0.927912	240	level 3
Reverse-Phase	6-Methoxyquinoline	0.587792	0.163368	0.927912	241	level 3
Reverse-Phase	Humilixanthin	0.826186	0.163815	0.927912	242	level 3
Reverse-Phase	5-Methylangelicin...1122	0.767024	0.164385	0.927912	243	level 2
Reverse-Phase	10-Hydroxycarbazepine	-0.604331	0.164427	0.927912	244	level 2
Reverse-Phase	NP-019722...1273	0.755855	0.164736	0.927912	245	level 5
Reverse-Phase	6-methyl-8-{[5-(2-naphthyl)-1,3,4-oxadiazol-2-yl]methoxy}[1,2,4]triazolo[4,3-b]pyridazine	0.876015	0.164777	0.927912	246	level 2
Reverse-Phase	4-(4-methylphenyl)-2-phenyl-1,3-thiazole...751	0.883521	0.165527	0.927912	247	level 3
Reverse-Phase	Proacaciberin	1.24253	0.165593	0.927912	248	level 2
Reverse-Phase	N-Butyryl-L-homoserinelactone...187	1.14664	0.166026	0.927912	249	level 3
Reverse-Phase	Citalopram	0.639795	0.166721	0.927912	250	level 2
Reverse-Phase	3,10-Dihydroxydecanoic acid	1.23847	0.167156	0.927912	251	level 3
Reverse-Phase	8-Hydroxyquinoline...1508	0.481155	0.168147	0.927912	252	level 3
Reverse-Phase	6-Quinolinecarboxylic acid	0.652185	0.169332	0.927912	253	level 3
Reverse-Phase	Aureusidin6-O-glucoside	0.699853	0.169478	0.927912	254	level 2
Reverse-Phase	alpha-Ribazole	0.888236	0.171041	0.927912	255	level 3
Reverse-Phase	Isovalerylglutamic acid...1476	0.486391	0.171421	0.927912	256	level 3
Reverse-Phase	Psoralen	0.593522	0.171507	0.927912	257	level 3
Reverse-Phase	3-(6-hydroxyindol-3-yl)lactic acid...1091	1.53776	0.172702	0.927912	258	level 5
Reverse-Phase	N6-Me-Adenosine	1.74631	0.173525	0.927912	259	level 3
Reverse-Phase	Codeine-6-glucuronide	0.666666	0.175823	0.927912	260	level 2
Reverse-Phase	Hypoxanthine...157	0.74677	0.176002	0.927912	261	level 2
Reverse-Phase	cipamfylline	1.12585	0.176384	0.927912	262	level 3
Reverse-Phase	D-(+)-Pyroglutamic Acid...568	0.625244	0.176493	0.927912	263	level 5
Reverse-Phase	N-(4-Aminobutyl)-3-(4-hydroxy-3-methoxyphenyl)-2-oxiranecarboxamide	1.82411	0.178048	0.927912	264	level 5
Reverse-Phase	(3R,5aS,6S,10aR)-6-Hydroxy-3-(hydroxymethyl)-2-methyl-3,10a-disulfanyl-2,3,5a,6,10,10a-hexahydropyrazino[1,2-a]indole-1,4-dione	0.496098	0.179097	0.927912	265	level 2
Reverse-Phase	2-hydroxysebacic acid	0.938091	0.17929	0.927912	266	level 3
Reverse-Phase	N-Acetyl-L-cysteine	0.610557	0.180289	0.927912	267	level 3
Reverse-Phase	Acamprosate	0.510963	0.180319	0.927912	268	level 3
Reverse-Phase	2-(3,4-Dimethoxyphenyl)-3-hydroxy-5,6,7-trimethoxy-4H-chromen-4-one	0.558671	0.180752	0.927912	269	level 5
Reverse-Phase	gamma-Glutamyl-S-methylcysteine...1464	0.613562	0.180868	0.927912	270	level 5
Reverse-Phase	NL8513000...1152	0.515534	0.181339	0.927912	271	level 5
Reverse-Phase	3,9-bis(acetyloxy)-2,6,6,13-tetramethyl-12-oxotetracyclo[11.2.1.0Ã‚a,Ã‚aÃ¢ÂÂ°.0Ã‚?,Ã¢ÂÂ·]hexadecan-8-yl benzoate	0.54822	0.181355	0.927912	272	level 3
Reverse-Phase	Biotin l-Sulfoxide...1656	1.22928	0.181765	0.927912	273	level 3
Reverse-Phase	Gabaculine	0.758059	0.183088	0.927912	274	level 5
Reverse-Phase	3',4'-Dimethoxyacetophenone	-1.20583	0.183166	0.927912	275	level 3
Reverse-Phase	2-Acetamido-N-Î²-aspartyl-2-deoxyhexopyranosylamine	1.23064	0.184126	0.927912	276	level 5
Reverse-Phase	(3S)-3-{[(3S)-3-Aminobutanoyl]amino}-5-methylhexanoic acid	0.709038	0.185117	0.927912	277	level 3
Reverse-Phase	Pyr-Val-OH	0.680576	0.185162	0.927912	278	level 2
Reverse-Phase	NP-019374...1263	0.425027	0.185411	0.927912	279	level 5
Reverse-Phase	Sucralose	0.93655	0.185984	0.927912	280	level 3
Reverse-Phase	[Similar to: Atenolol; Î”Mass: -0.0471 Da]	0.587384	0.186079	0.927912	281	level 5
Reverse-Phase	2-(3,4-Dimethoxyphenyl)-3,5,8-trihydroxy-6,7-dimethoxy-4H-chromen-4-one	0.485522	0.18648	0.927912	282	level 2
Reverse-Phase	7-methylpyrimido[4,5-d]pyrimidin-4-amine	0.716259	0.186504	0.927912	283	level 2
Reverse-Phase	3-Amino-3-(4-hydroxyphenyl)propanoate...284	1.06352	0.187237	0.927912	284	level 3
Reverse-Phase	(3R,5R)-1,3,5-Trihydroxy-4-{[(2E)-3-(4-hydroxy-3-methoxyphenyl)-2-propenoyl]oxy}cyclohexanecarboxylic acid	0.768952	0.187329	0.927912	285	level 2
Reverse-Phase	(1R)-1-Benzyl-4-(hydroxymethyl)-2,3-dithia-5,7-diazabicyclo[2.2.2]octane-6,8-dione	0.578193	0.187544	0.927912	286	level 2
Reverse-Phase	Betaine...350	-0.631851	0.187572	0.927912	287	level 3
Reverse-Phase	(1aR,4E,6R,7aS,8S,10aS,10bS)-1a,5,8-Trimethyl-9-oxo-1a,2,3,6,7,7a,8,9,10a,10b-decahydrooxireno[9,10]cyclodeca[1,2-b]furan-6-yl beta-D-glucopyranoside	0.890071	0.187591	0.927912	288	level 2
Reverse-Phase	(+)-dihydromethysticin	0.719749	0.188035	0.927912	289	level 2
Reverse-Phase	Pyridoxal...748	0.369347	0.188547	0.927912	290	level 3
Reverse-Phase	3,8,9-trihydroxy-10-propyl-3,4,5,8,9,10-hexahydro-2H-oxecin-2-one	0.531185	0.188632	0.927912	291	level 3
Reverse-Phase	2-imino-3a-methylperhydro-5lambda~6~-thieno[3,4-d][1,3]thiazole-5,5-dione...1645	0.743623	0.188833	0.927912	292	level 3
Reverse-Phase	N-(4-Fluorophenyl)adamantane-1-carboxamide...1511	0.652468	0.189031	0.927912	293	level 3
Reverse-Phase	L-Tyrosinemethylester4-sulfate	0.754112	0.189126	0.927912	294	level 5
Reverse-Phase	2-(4-Methylthiazol-5-yl)ethyl decanoate	0.468249	0.189372	0.927912	295	level 3
Reverse-Phase	3-[(3-Hydroxynonanoyl)oxy]-4-(trimethylammonio)butanoate	0.613674	0.190166	0.927912	296	level 5
Reverse-Phase	4-oxododecanedioic acid...962	-0.723877	0.191189	0.927912	297	level 2
Reverse-Phase	2-Acetamido-2-deoxy-3-O-(6-deoxy-alpha-L-galactopyranosyl)-D-glucose	0.419155	0.191412	0.927912	298	level 5
Reverse-Phase	[Similar to: N-Acetylneuraminic acid; Î”Mass: -36.0211 Da]...616	0.432973	0.192124	0.927912	299	level 3
Reverse-Phase	D-(+)-Pyroglutamic Acid...943	0.388927	0.192335	0.927912	300	level 3
Reverse-Phase	5-(4-Fluorophenyl)-2,3,5,6-tetrahydroimidazo[2,1-a]isoquinolin-5-ol	0.562576	0.19252	0.927912	301	level 3
Reverse-Phase	(+/-)-6-Hydroxy-3-oxo-alpha-ionone...1433	0.490393	0.192699	0.927912	302	level 1
Reverse-Phase	Pilocarpine	0.618629	0.192952	0.927912	303	level 2
Reverse-Phase	Pindone	1.20302	0.193359	0.927912	304	level 3
Reverse-Phase	11-piperidino-2,3-dihydro-1H-cyclopenta[4,5]pyrido[1,2-a]benzimidazole-4-carbonitrile	0.715151	0.194233	0.927912	305	level 3
Reverse-Phase	Norspermidine-2,3-dihydroxybenzoate...1579	0.938247	0.194249	0.927912	306	level 3
Reverse-Phase	DL-Atenolol	1.27103	0.194636	0.927912	307	level 5
Reverse-Phase	5-HYDROXYESOMEPRAZOLE...459	-0.919785	0.195701	0.927912	308	level 5
Reverse-Phase	N-[(2S)-2-Hydroxypropanoyl]methionine...1004	1.26259	0.196026	0.927912	309	level 1
Reverse-Phase	4,4'-dimethoxy[1,1'-biphenyl]-2-carbonitrile	-0.759893	0.196122	0.927912	310	level 5
Reverse-Phase	gamma-L-Glutamyl-L-cysteinyl-beta-alanine	0.596737	0.196186	0.927912	311	level 3
Reverse-Phase	1_6_6-Trimethyl-2_7-dioxabicyclo[3.2.2]nonan-3-one	0.80424	0.196294	0.927912	312	level 3
Reverse-Phase	2,5-Dihydroxybenzoate 2-O-Î²-D-glucoside	0.69861	0.196394	0.927912	313	level 3
Reverse-Phase	9-Methyluric acid	-1.53635	0.196397	0.927912	314	level 3
Reverse-Phase	N6_N6_N6-Trimethyl-L-lysine	1.0866	0.197631	0.927912	315	level 2
Reverse-Phase	ReducedFMN	0.561428	0.19766	0.927912	316	level 2
Reverse-Phase	17Î²-Hydroxy-androstano[3,2-c]isoxazole	0.486017	0.1999	0.927912	317	level 5
Reverse-Phase	(2Z)-3-(4-Methoxyphenyl)-2-[(9Z)-9-octadecenoylamino]acrylic acid	-1.8308	0.200147	0.927912	318	level 5
Reverse-Phase	Nicotianamine...1665	0.704652	0.20141	0.927912	319	level 3
Reverse-Phase	L-Kynurenine	1.34386	0.2015	0.927912	320	level 3
Reverse-Phase	Indole	0.622941	0.202999	0.927912	321	level 5
Reverse-Phase	5,6,7-Trimethoxy-2H-chromen-2-one...1290	1.60795	0.203038	0.927912	322	level 5
Reverse-Phase	Cortisol...1449	0.731182	0.203398	0.927912	323	level 1
Reverse-Phase	Norgestrel...845	0.653496	0.205648	0.927912	324	level 2
Reverse-Phase	Capryloylglycine...442	0.796948	0.206478	0.927912	325	level 3
Reverse-Phase	(7Z)-N-[(3S)-2-Oxotetrahydro-3-furanyl]-7-tetradecenamide	0.96039	0.206506	0.927912	326	level 2
Reverse-Phase	3-methoxy-4-hydroxyphenylhydracrylic acid	2.17944	0.206697	0.927912	327	level 3
Reverse-Phase	11-Hydroxyprogesterone11-glucuronide	0.634383	0.206769	0.927912	328	level 3
Reverse-Phase	1-(5-Anilino-1,2,4-thiadiazol-3-yl)acetone	0.580276	0.207053	0.927912	329	level 2
Reverse-Phase	NP-011199	0.888213	0.207129	0.927912	330	level 3
Reverse-Phase	promolate	0.90167	0.207894	0.927912	331	level 5
Reverse-Phase	N2-(3-methoxypropyl)-3-{[(dimethylamino)methylidene]amino}-4-oxo-3,4-dihydroquinazoline-2-carboxamide	0.438166	0.209644	0.927912	332	level 2
Reverse-Phase	L-Homoserine	0.54186	0.210173	0.927912	333	level 3
Reverse-Phase	Cycasin	0.726062	0.210626	0.927912	334	level 3
Reverse-Phase	3-(6-Amino-1H-purin-1-yl)-1-propanol...1124	0.526008	0.210631	0.927912	335	level 2
Reverse-Phase	Dihydrothymine...1513	0.717259	0.21092	0.927912	336	level 3
Reverse-Phase	Tetranor-12(S)-HETE...1408	0.692681	0.211705	0.927912	337	level 3
Reverse-Phase	Atenolol acid	3.34995	0.212076	0.927912	338	level 3
Reverse-Phase	5-Butyloxazole...1553	0.47675	0.213206	0.927912	339	level 3
Reverse-Phase	6-Aminocaproic acid...750	-0.998925	0.214652	0.927912	340	level 3
Reverse-Phase	10-Deacetyl-2-debenzoylbaccatinIII	0.491329	0.215247	0.927912	341	level 5
Reverse-Phase	3-Hydroxy-N-[(3S)-2-oxotetrahydro-3-furanyl]decanamide...428	-0.837152	0.215434	0.927912	342	level 3
Reverse-Phase	N-cyclopropylammeline	0.50802	0.215507	0.927912	343	level 3
Reverse-Phase	(2S_3R)-3-Hydroxybutane-1_2_3-tricarboxylate	0.42354	0.215838	0.927912	344	level 2
Reverse-Phase	Dopamine3-O-sulfate	0.386655	0.216688	0.927912	345	level 5
Reverse-Phase	5-(4'-{[2-Butyl-4-chloro-5-(hydroxymethyl)-1H-imidazol-1-yl]methyl}-2-biphenylyl)-2-(beta-D-glucopyranuronosyl)-2H-tetrazole	0.762948	0.217086	0.927912	346	level 3
Reverse-Phase	Creatine anhydrous	-1.01761	0.218146	0.927912	347	level 3
Reverse-Phase	Nadolol...1535	1.03449	0.219002	0.927912	348	level 5
Reverse-Phase	Valyl-4-hydroxyproline...1209	-0.639459	0.219121	0.927912	349	level 5
Reverse-Phase	(4E)-2-Oxohexenoicacid...1443	0.454908	0.21923	0.927912	350	level 3
Reverse-Phase	4-hydroxy-4-(indol-3-ylmethyl)glutamic acid...1417	0.528116	0.21943	0.927912	351	level 3
Reverse-Phase	ophthalmic acid	-0.538896	0.219724	0.927912	352	level 3
Reverse-Phase	N-(1H-Pyrrol-2-ylcarbonyl)glycine	0.850961	0.22088	0.927912	353	level 5
Reverse-Phase	NP-011548	0.685374	0.220933	0.927912	354	level 1
Reverse-Phase	Temozolomide	0.647059	0.220984	0.927912	355	level 3
Reverse-Phase	3-(2,4-dimethoxyphenyl)-5-(4-methoxyphenyl)-1-phenyl-4,5-dihydro-1H-pyrazole	0.51019	0.222059	0.927912	356	level 5
Reverse-Phase	Adefovir	0.512382	0.222485	0.927912	357	level 2
Reverse-Phase	3-Hydroxy-2,4,5-pyridinetrimethanol	0.42641	0.224098	0.927912	358	level 3
Reverse-Phase	S-Methyl-L-Cysteine-S-oxide	0.553794	0.225323	0.927912	359	level 2
Reverse-Phase	3-[(E)-2-[(1R,4aS,5R,6R,8aR)-6-hydroxy-5-(hydroxymethyl)-5,8a-dimethyl-2-methylidene-decahydronaphthalen-1-yl]ethenyl]-2,5-dihydrofuran-2-one	0.639069	0.2255	0.927912	360	level 5
Reverse-Phase	(3R,4S)-4,6,8-Trihydroxy-7-methoxy-3-methyl-3,4-dihydro-1H-isochromen-1-one...1600	0.607356	0.225737	0.927912	361	level 5
Reverse-Phase	3-Methylbut-2-enal	0.498375	0.226123	0.927912	362	level 3
Reverse-Phase	4-Butyloxazole	0.487393	0.227166	0.927912	363	level 5
Reverse-Phase	4-Oxocyclohexanecarboxylate...1525	0.428939	0.230621	0.927912	364	level 3
Reverse-Phase	11-Oxoetiocholanolone...543	-0.632272	0.230624	0.927912	365	level 2
Reverse-Phase	Pantothenicacid(VitaminB5)...1105	0.678895	0.230804	0.927912	366	level 3
Reverse-Phase	9_11alpha-Epoxypregn-4-ene-3_20-dione	0.486929	0.230906	0.927912	367	level 3
Reverse-Phase	DL-2-(acetylamino)-3-phenylpropanoic acid	0.651776	0.231781	0.927912	368	level 5
Reverse-Phase	3422	0.447766	0.231962	0.927912	369	level 2
Reverse-Phase	Acetylsulfafurazole	0.676301	0.233276	0.927912	370	level 3
Reverse-Phase	N6-Dimethyladenosine	-1.25286	0.233457	0.927912	371	level 1
Reverse-Phase	Aspartyl-Phenylalanine...445	0.914385	0.234007	0.927912	372	level 3
Reverse-Phase	Omeprazole	-0.65671	0.23452	0.927912	373	level 3
Reverse-Phase	4a-Hydroxy-2-methoxy-7,7,8b-trimethyldecahydrocyclopropa[4,5]indeno[5,6-c]furan-5-yl acetate	0.635026	0.235398	0.927912	374	level 2
Reverse-Phase	3-hydroxy-1,5-diphenylpentan-1-one	0.571313	0.235921	0.927912	375	level 3
Reverse-Phase	3-Mercaptolactate	0.46422	0.236197	0.927912	376	level 2
Reverse-Phase	N,N'-Diphenylguanidine	-1.56638	0.236377	0.927912	377	level 3
Reverse-Phase	1-(3-Chlorophenyl)piperazine (m-CPP)...825	0.744872	0.2366	0.927912	378	level 2
Reverse-Phase	N-[(3beta,7beta)-3,7-Dihydroxy-24-oxochol-5-en-24-yl]glycine...1619	0.663762	0.238223	0.927912	379	level 3
Reverse-Phase	tetranor-12(R)-HETE	0.693678	0.238412	0.927912	380	level 3
Reverse-Phase	(3R,4S)-4,6,8-Trihydroxy-7-methoxy-3-methyl-3,4-dihydro-1H-isochromen-1-one...1641	0.947662	0.238493	0.927912	381	level 3
Reverse-Phase	N-Glucosylnicotinate	0.552715	0.239032	0.927912	382	level 5
Reverse-Phase	5-Hydroxy-DL-tryptophan...1324	0.51805	0.239094	0.927912	383	level 5
Reverse-Phase	1,7-Dihydroxy-6,6-dimethyl-3,5,5a,6,7,8,9a,9b-octahydronaphtho[1,2-c]furan-9(1H)-one...1617	0.806691	0.239745	0.927912	384	level 3
Reverse-Phase	2-(allylsulfanyl)-3-benzyl-7-methyl-5,6,7,8-tetrahydro[1]benzothieno[2,3-d]pyrimidin-4(3H)-one	0.526133	0.240065	0.927912	385	level 5
Reverse-Phase	Guaiazulene	0.464174	0.240525	0.927912	386	level 3
Reverse-Phase	2-({2-Oxo-2-[2-(1-pyrrolidinyl)-5-(trifluoromethyl)anilino]ethyl}sulfanyl)acetic acid	0.755116	0.241682	0.927912	387	level 1
Reverse-Phase	N-Feruloylglycine...1488	0.711741	0.241926	0.927912	388	level 2
Reverse-Phase	NP-014517...1664	1.15691	0.242106	0.927912	389	level 3
Reverse-Phase	Hexanoylglycine...557	0.617806	0.242172	0.927912	390	level 5
Reverse-Phase	2-(1-Hydroxyethyl)promazine	0.62856	0.242729	0.927912	391	level 1
Reverse-Phase	(5Z,9E)-11-Oxo-5,9-undecadienoic acid	0.47866	0.243017	0.927912	392	level 2
Reverse-Phase	NP-008952...1078	0.518576	0.244147	0.927912	393	level 3
Reverse-Phase	Propionylcarnitine	0.671839	0.24458	0.927912	394	level 5
Reverse-Phase	Biotin l-Sulfoxide...1243	0.365106	0.245116	0.927912	395	level 5
Reverse-Phase	Methyl (3S)-3-[(3S,3aS,6R,7S,9R,9aS,9bR,10aS)-3-(3-furyl)-9-hydroxy-7-(2-hydroxy-2-propanyl)-3a,6,9a-trimethyl-1,8-dioxododecahydrobenzo[f]oxireno[d]isochromen-6-yl]-3-hydroxypropanoate...462	1.56195	0.245812	0.927912	396	level 5
Reverse-Phase	3-Methylxanthine	-1.31102	0.246901	0.927912	397	level 5
Reverse-Phase	2-Dimethylamino-5,6-dimethyl-4-hydroxypyrimidine...1606	0.477657	0.24902	0.927912	398	level 2
Reverse-Phase	Etonogestrel	0.481576	0.250079	0.927912	399	level 5
Reverse-Phase	6-Hydroxypseudooxynicotine	0.572804	0.250877	0.927912	400	level 3
Reverse-Phase	4-bromobenzyl phenylcarbamimidothioate hydrobromide	0.877589	0.251767	0.927912	401	level 2
Reverse-Phase	NP-019445...1279	0.390986	0.252245	0.927912	402	level 2
Reverse-Phase	Hernandezine	0.503455	0.253245	0.927912	403	level 5
Reverse-Phase	Muramic acid	0.996379	0.253666	0.927912	404	level 5
Reverse-Phase	3-[3-(1,3-dimethyl-1H-pyrazol-4-yl)-1H-1,2,4-triazol-1-yl]-5-methylisoxazole...1649	0.6924	0.253739	0.927912	405	level 4
Reverse-Phase	L-3-nitrotyrosine	0.916381	0.254892	0.927912	406	level 3
Reverse-Phase	NP-020014	0.406448	0.25524	0.927912	407	level 3
Reverse-Phase	5-Hydroxykynurenamine...1598	0.699381	0.256405	0.927912	408	level 3
Reverse-Phase	1-(3-ethyl-2,4-dihydroxy-6-methoxyphenyl)butan-1-one	0.642014	0.256931	0.927912	409	level 3
Reverse-Phase	2444643WXK	0.418955	0.258149	0.927912	410	level 2
Reverse-Phase	Cholinephosphate	0.803052	0.258269	0.927912	411	level 3
Reverse-Phase	2-({6-O-[(2R,3R,4R)-3,4-Dihydroxy-4-(hydroxymethyl)tetrahydro-2-furanyl]-D-glucopyranosyl}oxy)-2-methylbutanenitrile...1653	0.66351	0.258585	0.927912	412	level 3
Reverse-Phase	Myriocin...1234	0.485659	0.259225	0.927912	413	level 2
Reverse-Phase	20 Î²-Dihydrocortisol...597	-0.749572	0.25961	0.927912	414	level 3
Reverse-Phase	(2S,3S,4S,5R)-4-{[3-Amino-5-(4-hydroxy-5-methyl-2-oxo-1(2H)-pyrimidinyl)tetrahydro-2-furanyl]methoxy}-3,5,6-trihydroxytetrahydro-2H-pyran-2-carboxylic acid (non-preferred name)	1.18315	0.259702	0.927912	415	level 1
Reverse-Phase	NP-015980...576	0.807493	0.260844	0.927912	416	level 5
Reverse-Phase	MFCD02728197...805	0.745082	0.261115	0.927912	417	level 3
Reverse-Phase	Norspermidine-2,3-dihydroxybenzoate...1663	2.0753	0.261387	0.927912	418	level 2
Reverse-Phase	NP-016564...986	0.488722	0.261742	0.927912	419	level 3
Reverse-Phase	(3S)-3-{(Z)-[(3S)-3-{(Z)-[(3R)-3-Amino-1-hydroxy-4-methylpentylidene]amino}-1-hydroxybutylidene]amino}-5-methylhexanoic acid	0.474813	0.265121	0.927912	420	level 5
Reverse-Phase	NP-014891	0.375735	0.265414	0.927912	421	level 5
Reverse-Phase	Fraxetin	0.57205	0.265481	0.927912	422	level 3
Reverse-Phase	ARECOLINE	0.783714	0.265482	0.927912	423	level 2
Reverse-Phase	Pirisudanol	0.554396	0.265672	0.927912	424	level 3
Reverse-Phase	Northienamycin	0.528722	0.26598	0.927912	425	level 5
Reverse-Phase	3-(5-{(3S)-1-[4-(Methylsulfonyl)benzyl]-3-pyrrolidinyl}-1,3,4-oxadiazol-2-yl)pyridine	0.67029	0.266215	0.927912	426	level 3
Reverse-Phase	3-[(3-Hydroxydecanoyl)oxy]-4-(trimethylammonio)butanoate...930	0.699879	0.266298	0.927912	427	level 3
Reverse-Phase	NP-019722...954	0.587141	0.266323	0.927912	428	level 1
Reverse-Phase	Nor-9-carboxy-Î´9-THC...1141	0.463444	0.266577	0.927912	429	level 3
Reverse-Phase	(1R)-6-Hydroxy-7-methoxy-1-methyl-1,2,3,4-tetrahydro-1-isoquinoliniumcarboxylate	0.459214	0.267232	0.927912	430	level 2
Reverse-Phase	N'-nitrosoanatabine	0.494397	0.268386	0.927912	431	level 3
Reverse-Phase	6,8-Dihydroxyoctanoic acid	0.985605	0.269967	0.927912	432	level 3
Reverse-Phase	Î±-Pinene-2-oxide...1483	0.430974	0.270325	0.927912	433	level 2
Reverse-Phase	2-Hydroxyquinoline	0.394929	0.271219	0.927912	434	level 5
Reverse-Phase	Creatinine	0.397577	0.271621	0.927912	435	level 3
Reverse-Phase	L-Tryptophan	0.375567	0.271666	0.927912	436	level 3
Reverse-Phase	1_8-Dihydroxy-3-methylnaphthalene	0.719965	0.272435	0.927912	437	level 3
Reverse-Phase	ethyl 1,3-dimethyl-4-(2-phenylhydrazino)-1H-pyrazolo[3,4-b]pyridine-5-carboxylate...1248	0.71635	0.272909	0.927912	438	level 3
Reverse-Phase	Cinnamoylglycine	1.19933	0.274207	0.927912	439	level 3
Reverse-Phase	4-(2-methoxyphenyl)-1-(3-phenyl-1,2,4-thiadiazol-5-yl)piperidine	0.413069	0.27425	0.927912	440	level 5
Reverse-Phase	N-[(2S)-2-Hydroxypropanoyl]-L-tyrosine	0.404765	0.274651	0.927912	441	level 2
Reverse-Phase	MFCD00273304	0.676994	0.274699	0.927912	442	level 3
Reverse-Phase	(4E)-2-Oxohexenoicacid...629	0.527016	0.274732	0.927912	443	level 2
Reverse-Phase	7-mercaptoheptanoylthreonine...1296	0.495883	0.275297	0.927912	444	level 5
Reverse-Phase	NP-020414...1427	0.507411	0.275883	0.927912	445	level 5
Reverse-Phase	Pidotimod	0.47059	0.27591	0.927912	446	level 2
Reverse-Phase	Cotinine N-oxide	-0.411482	0.27607	0.927912	447	level 3
Reverse-Phase	2-Hydroxyhippuric acid...131	0.985267	0.276245	0.927912	448	level 3
Reverse-Phase	D-Asparagine	1.12345	0.276947	0.927912	449	level 3
Reverse-Phase	Inosine	0.620792	0.277008	0.927912	450	level 2
Reverse-Phase	3-hydroxy-cis-5-octenoylcarnitine...1352	0.404498	0.277889	0.927912	451	level 3
Reverse-Phase	GABAZINE FREE BASE	0.4984	0.277955	0.927912	452	level 3
Reverse-Phase	(2E)-N-(4-acetamidobutyl)-3-(4-hydroxy-3-methoxyphenyl)prop-2-enamide	0.579561	0.278275	0.927912	453	level 3
Reverse-Phase	4-Phenylbutyric acid...338	-0.707618	0.27875	0.927912	454	level 2
Reverse-Phase	NP-013736	-0.700452	0.278907	0.927912	455	level 3
Reverse-Phase	[FAhydroxy(4:0)]N-(3S-hydroxy-butanoyl)-homoserinelactone	0.871556	0.279176	0.927912	456	level 3
Reverse-Phase	2-({[4-(Benzyloxy)anilino]carbonyl}amino)-N-(3-morpholinopropyl)benzamide...435	-0.732699	0.280371	0.927912	457	level 3
Reverse-Phase	3-hydroxyoctanoylcarnitine...296	0.668613	0.280421	0.927912	458	level 5
Reverse-Phase	4-Hydroxyphenylacetylglycine...925	0.401304	0.280456	0.927912	459	level 5
Reverse-Phase	2-(4-Chlorophenyl)-5-[(3S)-1-cyclobutyl-3-pyrrolidinyl]-1,3,4-oxadiazole	0.436953	0.282502	0.927912	460	level 3
Reverse-Phase	3-(6-hydroxyindol-3-yl)lactic acid...1520	0.627465	0.283235	0.927912	461	level 3
Reverse-Phase	5-Hydroxyindole-3-acetic acid...339	0.443992	0.284039	0.927912	462	level 2
Reverse-Phase	Didemethylisoproturon	0.351498	0.284404	0.927912	463	level 3
Reverse-Phase	Ethyl docosahexaenoate	0.536664	0.285215	0.927912	464	level 3
Reverse-Phase	1-(5'-Phosphoribosyl)-5-formamido-4-imidazolecarboxamide	0.957207	0.285265	0.927912	465	level 3
Reverse-Phase	L-Hypoglycin	0.505843	0.285808	0.927912	466	level 3
Reverse-Phase	(+/-)-5-[(tert-Butylamino)-2'-hydroxypropoxy]-1_2_3_4-tetrahydro-1-naphthol	0.544095	0.286176	0.927912	467	level 3
Reverse-Phase	N-Acetyl-L-arginine dihydrate	-0.547766	0.287322	0.927912	468	level 3
Reverse-Phase	N2-Dimethylguanosine	0.558191	0.287499	0.927912	469	level 3
Reverse-Phase	1-Methylnicotinamide chloride	0.606416	0.28757	0.927912	470	level 5
Reverse-Phase	3-[3-(beta-D-Glucopyranosyloxy)-2-hydroxyphenyl]propanoic acid	0.630421	0.28763	0.927912	471	level 3
Reverse-Phase	Neuraminicacid	0.749784	0.288588	0.927912	472	level 3
Reverse-Phase	3,4,5-Trimethoxyphenyl acetate...489	-0.797564	0.288735	0.927912	473	level 3
Reverse-Phase	N-Benzoyl-4-hydroxyanthranilate	0.621545	0.290845	0.927912	474	level 3
Reverse-Phase	2-(1-Ethyl-3-methyl-1H-pyrazol-5-yl)-5-(4-methylphenyl)-1,3,4-oxadiazole...1583	0.417823	0.290878	0.927912	475	level 3
Reverse-Phase	Methyl alpha-aspartylphenylalaninate...1639	0.565137	0.29097	0.927912	476	level 3
Reverse-Phase	glaucarubinone	0.367864	0.291111	0.927912	477	level 1
Reverse-Phase	NP-019722...1264	0.381597	0.291588	0.927912	478	level 5
Reverse-Phase	Troxipide...1320	0.501	0.293035	0.927912	479	level 5
Reverse-Phase	dihomomethionine	-0.417392	0.294051	0.927912	480	level 3
Reverse-Phase	Ethyl caprate	0.455274	0.294415	0.927912	481	level 3
Reverse-Phase	4-(2-Furyl)-6-(methylthio)-2-tetrahydro-1H-pyrrol-1-ylpyrimidine-5-carbonitrile	0.398609	0.294709	0.927912	482	level 2
Reverse-Phase	Caprolactam...1496	0.932175	0.295155	0.927912	483	level 2
Reverse-Phase	4-Phenylbutyric acid...1383	0.471493	0.295366	0.927912	484	level 3
Reverse-Phase	5-Hydroxykynurenamine...1678	0.535394	0.295565	0.927912	485	level 2
Reverse-Phase	demethylsuberosin	0.873675	0.296633	0.927912	486	level 3
Reverse-Phase	3-(3,4,5-trimethoxyphenyl)propanoic acid...752	0.513725	0.297064	0.927912	487	level 3
Reverse-Phase	O-(11-carboxyundecanoyl)carnitine...1151	0.356085	0.297116	0.927912	488	level 5
Reverse-Phase	O-[(2E)-hexenedioyl]carnitine...1438	0.798274	0.297173	0.927912	489	level 3
Reverse-Phase	Fenofibric acid...140	-0.620712	0.29775	0.927912	490	level 3
Reverse-Phase	Pendimethalin	0.601852	0.297758	0.927912	491	level 2
Reverse-Phase	8-Amino-7-oxononanoate...1096	0.428904	0.297927	0.927912	492	level 2
Reverse-Phase	(5E,7E,9E,11E)-5,7,9,11,13-Tetradecapentaenoic acid	0.442628	0.297963	0.927912	493	level 3
Reverse-Phase	(2S,3R)-3-[(2-Nitro-1H-imidazol-1-yl)methoxy]-1,2,4-butanetriol	0.595231	0.298421	0.927912	494	level 5
Reverse-Phase	N-Acetyl-L-Carnosine	-0.685611	0.299901	0.927912	495	level 3
Reverse-Phase	N1-(1H-indol-4-yl)cyclohexane-1-carboxamide	0.584041	0.299997	0.927912	496	level 3
Reverse-Phase	NP-012972...1313	0.463129	0.300085	0.927912	497	level 5
Reverse-Phase	Hypoxanthine...1390	0.407385	0.300307	0.927912	498	level 1
Reverse-Phase	4-Ethyl-5-(2-thienyl)-2,4-dihydro-3H-1,2,4-triazole-3-thione	0.559204	0.300345	0.927912	499	level 5
Reverse-Phase	L-gamma-Glutamyl-L-leucine...1011	0.605647	0.3004	0.927912	500	level 2
Reverse-Phase	NP-015980...1528	0.542952	0.302111	0.927912	501	level 5
Reverse-Phase	N-(indol-3-ylacetyl)glutamine	-0.987836	0.302482	0.927912	502	level 5
Reverse-Phase	N-(4-Aminobutyl)-3-(3,4-dihydroxyphenyl)propanamide...1393	0.399475	0.302689	0.927912	503	level 2
Reverse-Phase	(3aR,7aS,8S,9aR)-5,8-dimethyl-3-methylidene-2H,3H,3aH,4H,6H,7H,7aH,8H,9H,9aH-azuleno[6,5-b]furan-2,6-dione	0.648181	0.303212	0.927912	504	level 2
Reverse-Phase	6-Sulfatoxymelatonin	0.851992	0.303474	0.927912	505	level 5
Reverse-Phase	Carbofuran	0.616122	0.303814	0.927912	506	level 3
Reverse-Phase	Î´-Valerolactam...454	0.476452	0.304332	0.927912	507	level 5
Reverse-Phase	Delsoline	-0.614733	0.306249	0.927912	508	level 5
Reverse-Phase	N,N-dimethyl-N'-(3-phenyl[1,2,4]triazolo[4,3-b]pyridazin-6-yl)iminoformamide...1221	0.499565	0.306335	0.927912	509	level 5
Reverse-Phase	NP-019374...1146	0.442894	0.308765	0.927912	510	level 3
Reverse-Phase	6-{3-[(3,4-dimethoxyphenyl)methyl]-4-methoxy-2-(methoxymethyl)butyl}-4-methoxy-2H-1,3-benzodioxole	0.546412	0.30973	0.927912	511	level 3
Reverse-Phase	(4S,5S,8S,10R)-4,5,8-trihydroxy-10-methyl-3,4,5,8,9,10-hexahydro-2H-oxecin-2-one	0.426398	0.310078	0.927912	512	level 3
Reverse-Phase	Caffeine	-1.22832	0.311853	0.927912	513	level 3
Reverse-Phase	4-(Isothiocyanatomethyl)phenol	0.531541	0.311905	0.927912	514	level 3
Reverse-Phase	Baclofen	-0.465205	0.312698	0.927912	515	level 3
Reverse-Phase	[FA(18:4)]6Z_9Z_12Z_15Z-octadecatetraenoicacid	0.968404	0.313219	0.927912	516	level 2
Reverse-Phase	Cortolone-3-glucuronide	0.369193	0.313248	0.927912	517	level 3
Reverse-Phase	Mexacarbate	0.390154	0.313343	0.927912	518	level 3
Reverse-Phase	FC5775000	0.543362	0.315415	0.927912	519	level 3
Reverse-Phase	[Similar to: Î±-Lapachone; Î”Mass: -112.0525 Da]	0.83321	0.316648	0.927912	520	level 3
Reverse-Phase	Sulforaphane	0.843773	0.316683	0.927912	521	level 2
Reverse-Phase	3-Buten-1-amine	0.563651	0.31678	0.927912	522	level 3
Reverse-Phase	3-Hydroxy-N-[(3S)-2-oxotetrahydro-3-furanyl]heptanamide	-0.551083	0.316949	0.927912	523	level 3
Reverse-Phase	Cerulenin...528	-1.03341	0.317205	0.927912	524	level 2
Reverse-Phase	(-)-trans-Carveol...653	-0.485969	0.318193	0.927912	525	level 2
Reverse-Phase	7Î±-Hydroxytestosterone...1503	0.445754	0.318425	0.927912	526	level 5
Reverse-Phase	N-{3-[(4-Acetamidobutyl)amino]propyl}acetamide...1204	0.422525	0.318634	0.927912	527	level 3
Reverse-Phase	Ubiquinone-2(CoQ2)	0.383996	0.319553	0.927912	528	level 2
Reverse-Phase	5Î±-Androstan-3,6,17-trione	0.520164	0.320248	0.927912	529	level 3
Reverse-Phase	Î²,Î²-Dimethyl-Î³-methylene-Î³-butyrolactone	0.301712	0.32033	0.927912	530	level 5
Reverse-Phase	1,5-Anhydro-1-(2,4,6-trihydroxyphenyl)hexitol	0.566004	0.32118	0.927912	531	level 3
Reverse-Phase	4-fluorobenzyl N-(4-methoxybenzylidene)aminomethanehydrazonothioate	0.567058	0.321236	0.927912	532	level 3
Reverse-Phase	2,4-Dihydroxybenzophenone	0.485193	0.321614	0.927912	533	level 3
Reverse-Phase	QQH	1.02532	0.321799	0.927912	534	level 3
Reverse-Phase	5-Hydroxypiroxicam	0.678129	0.321962	0.927912	535	level 2
Reverse-Phase	2-methoxy-5-(1H-1,2,4-triazol-5-yl)-4-(trifluoromethyl)pyridine	0.654981	0.322573	0.927912	536	level 3
Reverse-Phase	3-amino-2-phenyl-2H-pyrazolo[4,3-c]pyridine-4,6-diol...1285	0.559134	0.322575	0.927912	537	level 5
Reverse-Phase	O-beta-D-Glucopyranosyl-cis-zeatin	0.341423	0.322684	0.927912	538	level 2
Reverse-Phase	2,4-Dimethoxy-6-[(8Z,11Z)-8,11,14-pentadecatrien-1-yl]phenol	0.41444	0.323486	0.927912	539	level 2
Reverse-Phase	(2R,5R)-2-Benzyl-5-(hydroxymethyl)-2,5-dihydro-2,3,5,6-pyrazinetetrol	0.551117	0.324127	0.927912	540	level 3
Reverse-Phase	DibenzylSuccinate	0.414941	0.324483	0.927912	541	level 3
Reverse-Phase	N3,N4-Dimethyl-L-arginine	-0.30956	0.324717	0.927912	542	level 3
Reverse-Phase	Epitestosterone	0.625901	0.324903	0.927912	543	level 3
Reverse-Phase	7-(1-pyrrolidinyl)pyrimido[4,5-d]pyrimidin-4-amine	0.542589	0.326165	0.927912	544	level 5
Reverse-Phase	2-Aminophenol	0.542312	0.326291	0.927912	545	level 3
Reverse-Phase	2-Aminoadipic acid	0.53699	0.32657	0.927912	546	level 5
Reverse-Phase	Nitrosoheptamethyleneimine	0.594436	0.327343	0.927912	547	level 2
Reverse-Phase	[Similar to: Ranitidine HCl; Î”Mass: -45.0579 Da]	0.698612	0.32745	0.927912	548	level 2
Reverse-Phase	Buflomedil	-0.938324	0.327769	0.927912	549	level 3
Reverse-Phase	Acetaminophen...100	1.21539	0.328054	0.927912	550	level 2
Reverse-Phase	N,N-Bis(2-hydroxyethyl)dodecanamide...431	0.598903	0.328208	0.927912	551	level 3
Reverse-Phase	Nile blue	0.402554	0.329952	0.927912	552	level 2
Reverse-Phase	8-Hydroxyquinoline...1505	0.349176	0.330185	0.927912	553	level 2
Reverse-Phase	delta-Guanidinovalericacid	0.676275	0.331312	0.927912	554	level 1
Reverse-Phase	9-(beta-D-Ribofuranosyl)-6,9-dihydro-3H-purin-6-ol	0.440492	0.331333	0.927912	555	level 3
Reverse-Phase	L-5-Hydroxytryptophan...1561	0.485558	0.331389	0.927912	556	level 5
Reverse-Phase	2-Hexenoylcarnitine...909	-0.489387	0.331545	0.927912	557	level 3
Reverse-Phase	EPINEPHRINE 4-SULFATE...828	0.426986	0.332098	0.927912	558	level 2
Reverse-Phase	Sedanolide...523	0.433079	0.332378	0.927912	559	level 3
Reverse-Phase	(2E)-3-(3,4-dimethoxyphenyl)prop-2-enoic acid	0.606191	0.33258	0.927912	560	level 3
Reverse-Phase	NP-022068	0.498829	0.333136	0.927912	561	level 3
Reverse-Phase	1-(4-nitrophenyl)piperidine	0.631061	0.333285	0.927912	562	level 5
Reverse-Phase	L-5-Hydroxytryptophan...1638	0.516062	0.333725	0.927912	563	level 3
Reverse-Phase	NP-004713...1341	0.447623	0.334135	0.927912	564	level 3
Reverse-Phase	N,N-Dimethylglycine	-0.36601	0.335005	0.927912	565	level 3
Reverse-Phase	(9S_10S)-10-Hydroxy-9-(phosphonooxy)octadecanoate	0.440169	0.335649	0.927912	566	level 3
Reverse-Phase	1,3-Dimethyluric acid	-1.2192	0.336571	0.927912	567	level 5
Reverse-Phase	LQ1825000	0.292288	0.337337	0.927912	568	level 3
Reverse-Phase	2_6-Dihydroxypseudooxynicotine	-0.452148	0.337456	0.927912	569	level 5
Reverse-Phase	[Similar to: (5Î¾,9Î¾,16Î¾)-17-Hydroxykauran-19-oic acid; Î”Mass: -64.0160 Da]	-0.582329	0.337692	0.927912	570	level 5
Reverse-Phase	[SThydroxy(3:0)]21-hydroxy-pregn-4-ene-3_11_20-trione	0.357722	0.338516	0.927912	571	level 3
Reverse-Phase	NP-014517...1616	0.505859	0.338768	0.927912	572	level 3
Reverse-Phase	9-Aminononanoic acid	0.538845	0.340185	0.927912	573	level 2
Reverse-Phase	5-Aminolevulinic acid	0.331333	0.340372	0.927912	574	level 3
Reverse-Phase	1-Methyl-4-(1-methyl-2-propenyl)-benzene	0.682172	0.341367	0.927912	575	level 3
Reverse-Phase	N1-tetrahydrofuran-2-ylmethyl-2-[1-(2-thienyl)ethylidene]hydrazine-1-carbothioamide	0.445349	0.341419	0.927912	576	level 3
Reverse-Phase	Pro-Pro	0.522979	0.341514	0.927912	577	level 3
Reverse-Phase	Nitrilotriaceticacid	0.589636	0.341566	0.927912	578	level 4
Reverse-Phase	Maltol	0.328802	0.341922	0.927912	579	level 3
Reverse-Phase	7,8-dihydroxanthopterin	-0.891057	0.342269	0.927912	580	level 3
Reverse-Phase	3,4,5-Trimethoxyphenyl acetate...809	0.626717	0.342517	0.927912	581	level 5
Reverse-Phase	Tetranor-12(S)-HETE...600	0.543057	0.343498	0.927912	582	level 3
Reverse-Phase	Ingenol-3-angelate	-0.414015	0.344569	0.927912	583	level 3
Reverse-Phase	N-D-Glucosylarylamine	0.831517	0.345227	0.927912	584	level 3
Reverse-Phase	10-HDA	0.322773	0.345322	0.927912	585	level 3
Reverse-Phase	Pregabalin...527	0.473735	0.345772	0.927912	586	level 3
Reverse-Phase	Aspartyl-L-proline...1529	0.348408	0.346058	0.927912	587	level 5
Reverse-Phase	Dibenzylamine	0.814489	0.34632	0.927912	588	level 3
Reverse-Phase	glu-pro	0.354445	0.346687	0.927912	589	level 2
Reverse-Phase	Tiglic acid...490	-1.07699	0.347623	0.927912	590	level 3
Reverse-Phase	2-(1H-1,2,3-benzotriazol-1-yl)-N-(2,3-dihydro-1H-inden-2-yl)acetamide...1042	0.491004	0.347702	0.927912	591	level 2
Reverse-Phase	(1-Ribosylimidazole)-4-acetate...1549	0.277353	0.347706	0.927912	592	level 3
Reverse-Phase	Cortisone...1174	0.554959	0.348149	0.927912	593	level 3
Reverse-Phase	Stachydrine...1633	0.523493	0.348179	0.927912	594	level 3
Reverse-Phase	DL-Î±-Aminocaprylic acid	0.423952	0.348196	0.927912	595	level 2
Reverse-Phase	trans-3-Hydroxycotinine	0.443013	0.34848	0.927912	596	level 5
Reverse-Phase	Hexadecasphinganine	0.572759	0.348603	0.927912	597	level 3
Reverse-Phase	1-Dodecyl-2-pyrrolidinone	0.581842	0.348709	0.927912	598	level 2
Reverse-Phase	Cortisol...975	0.637518	0.349193	0.927912	599	level 2
Reverse-Phase	N-benzyl-N-methyl-N'-phenylurea	0.625014	0.350925	0.927912	600	level 5
Reverse-Phase	N-Caffeoylputrescine	0.783267	0.351373	0.927912	601	level 3
Reverse-Phase	Epinephrineglucuronide	-0.568401	0.351953	0.927912	602	level 3
Reverse-Phase	1-(3_4-dimethoxylphenyl)ethane-1_2-diol...418	-0.682418	0.352069	0.927912	603	level 3
Reverse-Phase	5-(hydroxymethyl)-4-methoxy-2,5-dihydrofuran-2-one	0.333155	0.352357	0.927912	604	level 3
Reverse-Phase	D-Arginine	0.45377	0.353633	0.927912	605	level 2
Reverse-Phase	Hydrocotarnine...1430	0.453005	0.354179	0.927912	606	level 2
Reverse-Phase	3-Methylcrotonylglycine...716	0.562747	0.356169	0.927912	607	level 1
Reverse-Phase	[Similar to: Cefalexin; Î”Mass: 0.1369 Da]	0.423973	0.356202	0.927912	608	level 3
Reverse-Phase	4-Coumaric acid	-0.457214	0.358177	0.927912	609	level 2
Reverse-Phase	Procollagen5-(D-galactosyloxy)-L-lysine	0.489207	0.358769	0.927912	610	level 2
Reverse-Phase	Scoparone...125	0.33356	0.35887	0.927912	611	level 4
Reverse-Phase	3',4'-Dihydroxyphenylacetone	1.02107	0.358966	0.927912	612	level 3
Reverse-Phase	Hexanoylcarnitine...770	-0.928384	0.359638	0.927912	613	level 3
Reverse-Phase	Pro-Hyp...856	0.393824	0.360347	0.927912	614	level 3
Reverse-Phase	(1Z)-N-[(3R,4R,5R,6R)-6-{2-[(2R,3S,4R,5R)-3,4-Dihydroxy-5-(4-hydroxy-2-oxo-1(2H)-pyrimidinyl)tetrahydro-2-furanyl]-2-hydroxyethyl}-2,4,5-trihydroxytetrahydro-2H-pyran-3-yl]ethanimidic acid (non-prefer_x000D__x000D_ red name)	0.361411	0.360379	0.927912	615	level 3
Reverse-Phase	NP-001422...1268	0.282546	0.360401	0.927912	616	level 2
Reverse-Phase	Leu-Glu	0.389502	0.36111	0.927912	617	level 3
Reverse-Phase	16-alpha-Hydroxypregnenolone	0.382913	0.361552	0.927912	618	level 3
Reverse-Phase	Biotin...535	-0.580999	0.36172	0.927912	619	level 3
Reverse-Phase	Dihydrosanguinarine	0.536732	0.361731	0.927912	620	level 3
Reverse-Phase	Indole-3-acetamide...941	0.250317	0.362414	0.927912	621	level 3
Reverse-Phase	N-(5-acetamidopentyl)acetamide...1414	0.510947	0.363472	0.927912	622	level 3
Reverse-Phase	N-butyl-N'-[5-(tert-butyl)-1,3,4-thiadiazol-2-yl]urea	0.369108	0.363619	0.927912	623	level 3
Reverse-Phase	Acetonecyanohydrin	-0.403641	0.365397	0.927912	624	level 3
Reverse-Phase	Aspartyl-Phenylalanine...292	1.24484	0.365722	0.927912	625	level 3
Reverse-Phase	Ancymidol	0.487538	0.365763	0.927912	626	level 3
Reverse-Phase	8-Oxocoformycin	0.332906	0.366264	0.927912	627	level 3
Reverse-Phase	3-Methyl-19-nor-17alpha-pregna-1,3,5(10)-trien-17-ol...668	-0.503837	0.366719	0.927912	628	level 3
Reverse-Phase	3_4-Dimethoxycinnamicacid...1271	0.481103	0.367685	0.927912	629	level 5
Reverse-Phase	3-Methyl-1-morpholinopyrido[1,2-a]benzimidazole-4-carbonitrile	0.431652	0.368337	0.927912	630	level 2
Reverse-Phase	Phenylacetylglycine	0.4933	0.368536	0.927912	631	level 5
Reverse-Phase	Desnitro-imidacloprid	0.964204	0.368597	0.927912	632	level 3
Reverse-Phase	Ambrosic acid	0.284399	0.368978	0.927912	633	level 3
Reverse-Phase	4-(2-Aminophenyl)-2_4-dioxobutanoate...1560	0.352799	0.369144	0.927912	634	level 3
Reverse-Phase	5-(1,2,4a,5-tetramethyl-7-oxo-1,2,3,4,4a,7,8,8a-octahydronaphthalen-1-yl)-3-methylpentanoic acid	0.421399	0.36916	0.927912	635	level 3
Reverse-Phase	Cerulenin...1330	0.374322	0.370514	0.927912	636	level 3
Reverse-Phase	2-Aminophenyl hydrogen sulfate	0.463241	0.371212	0.927912	637	level 3
Reverse-Phase	1_2-Diaminobenzene	0.576791	0.372205	0.927912	638	level 3
Reverse-Phase	5,6-dimethyl-3-[5-(trifluoromethyl)pyridin-2-yl]-1,2,4-triazine	0.519595	0.372291	0.927912	639	level 3
Reverse-Phase	Basic Red 9...1092	0.238582	0.372325	0.927912	640	level 2
Reverse-Phase	JWH-175...732	-0.590181	0.372526	0.927912	641	level 3
Reverse-Phase	Orthophosphate	0.696967	0.37283	0.927912	642	level 2
Reverse-Phase	7-Methylguanosine...1359	0.39468	0.372872	0.927912	643	level 4
Reverse-Phase	N-Glycolylneuraminicacid...1435	0.373915	0.372984	0.927912	644	level 3
Reverse-Phase	3-Methylglutarylcarnitine...1651	0.508054	0.373249	0.927912	645	level 3
Reverse-Phase	Bupropion	0.613992	0.373671	0.927912	646	level 3
Reverse-Phase	C7-HSL	0.458078	0.373776	0.927912	647	level 3
Reverse-Phase	Aciclovir	0.557632	0.374237	0.927912	648	level 3
Reverse-Phase	5-Hydroxyindole-3-acetic acid...237	0.831827	0.374841	0.927912	649	level 3
Reverse-Phase	1-(beta-D-Ribofuranosyl)-1,2-dihydropyrimidine	0.574061	0.376048	0.927912	650	level 5
Reverse-Phase	N5-Ethyl-L-glutamine	-0.483471	0.376752	0.927912	651	level 2
Reverse-Phase	Veronal...784	-0.568514	0.37857	0.927912	652	level 3
Reverse-Phase	Apocynin...1556	0.470463	0.378876	0.927912	653	level 3
Reverse-Phase	Triphenylphosphine oxide...1626	0.404668	0.37891	0.927912	654	level 3
Reverse-Phase	NP-001846	0.421382	0.379963	0.927912	655	level 3
Reverse-Phase	S-Allyl-L-cysteine	0.414379	0.380403	0.927912	656	level 5
Reverse-Phase	3,5-dibenzylpyridine-2,6-diamine...670	-0.704324	0.380591	0.927912	657	level 1
Reverse-Phase	2-methoxyacetaminophen sulfate...205	1.04422	0.380613	0.927912	658	level 3
Reverse-Phase	4-decyl-3-hydroxy-5-oxooxolane-2,3-dicarboxylic acid	0.323107	0.380866	0.927912	659	level 3
Reverse-Phase	AicarMonophosphate;5-Aminoimidazole-4-carboxamide-1-beta-D-ribofuranosyl5'-monophosphate	-0.381601	0.381061	0.927912	660	level 3
Reverse-Phase	2-(phenylsulfonyl)thiophene	0.509428	0.381093	0.927912	661	level 3
Reverse-Phase	Adaprolol	-0.325476	0.381946	0.927912	662	level 3
Reverse-Phase	N2-Acetyl-L-aminoadipate...837	0.412865	0.382831	0.927912	663	level 2
Reverse-Phase	Coumarin...691	0.351985	0.383001	0.927912	664	level 3
Reverse-Phase	diethyl 2-[(4-benzhydrylpiperidino)methylidene]malonate...208	0.51103	0.383094	0.927912	665	level 3
Reverse-Phase	Biotin sulfone...996	0.515142	0.38348	0.927912	666	level 1
Reverse-Phase	Benzoyldehydro-2,3-dihydroxy-benzone...1652	0.285811	0.384101	0.927912	667	level 3
Reverse-Phase	Benzaldehyde	0.357105	0.385238	0.927912	668	level 2
Reverse-Phase	Octylphosphonic acid...1592	0.337215	0.385461	0.927912	669	level 3
Reverse-Phase	Dihydrozeatin-O-glucoside	0.555538	0.385677	0.927912	670	level 3
Reverse-Phase	Doxazosin	-0.350084	0.386068	0.927912	671	level 2
Reverse-Phase	5'-O-beta-D-Glucosylpyridoxine...814	0.439945	0.386287	0.927912	672	level 3
Reverse-Phase	MFCD08277025...878	0.6187	0.38665	0.927912	673	level 3
Reverse-Phase	Proline	0.439011	0.387228	0.927912	674	level 3
Reverse-Phase	[FAhydroxy(20:4)]5S_20-dihydroxy_6R-(S-cysteinyl)_7E_9E_11Z_14Z-eicosatetraenoicacid	0.365512	0.3887	0.927912	675	level 5
Reverse-Phase	(4E)-1,7-Bis(4-hydroxyphenyl)-4-hepten-3-one	0.674989	0.388763	0.927912	676	level 3
Reverse-Phase	Diethyl phthalate	0.452724	0.388962	0.927912	677	level 5
Reverse-Phase	(-)-Menthylacetate	0.481415	0.389247	0.927912	678	level 2
Reverse-Phase	Sterigmatocystin	0.632348	0.389471	0.927912	679	level 5
Reverse-Phase	Sedanolide...228	0.489718	0.391216	0.927912	680	level 3
Reverse-Phase	1,4:3,6-Dianhydro-2-{[4-(1,3-benzodioxol-5-yl)-2-pyrimidinyl]amino}-5-O-(benzylcarbamoyl)-2-deoxy-D-glucitol	0.672023	0.392091	0.927912	681	level 2
Reverse-Phase	Sarcosine	0.643134	0.392972	0.927912	682	level 5
Reverse-Phase	ACONINE...564	0.613624	0.395331	0.927912	683	level 3
Reverse-Phase	[SThydroxy_ox]7alpha_12alpha-Dihydroxy-3-oxochol-4-en-24-oicAcid	0.604487	0.395367	0.927912	684	level 3
Reverse-Phase	isoetarine...1434	0.284988	0.395397	0.927912	685	level 3
Reverse-Phase	3-Amino-3-(4-hydroxyphenyl)propanoate...705	0.31466	0.395521	0.927912	686	level 2
Reverse-Phase	11-Oxoetiocholanolone...1659	0.433453	0.395619	0.927912	687	level 3
Reverse-Phase	S-glutathionyl-L-cysteine	0.40915	0.397071	0.927912	688	level 3
Reverse-Phase	Stachydrine...1074	0.47335	0.39781	0.927912	689	level 2
Reverse-Phase	Sphingosine (d18:1)	0.41145	0.398003	0.927912	690	level 3
Reverse-Phase	(3S,4R)-3-(1-hydroxyhexyl)-4-(hydroxymethyl)oxolan-2-one	0.508632	0.399828	0.927912	691	level 3
Reverse-Phase	AminoDHQ	-0.33372	0.40054	0.927912	692	level 3
Reverse-Phase	Indicaxanthin	0.441669	0.401239	0.927912	693	level 3
Reverse-Phase	(2Z)-8-Hydroxy-2-octene-4,6-diynoic acid	0.460636	0.401317	0.927912	694	level 3
Reverse-Phase	6-(3Z)-3-Hexen-1-yltetrahydro-2H-Pyran-2-one	0.257074	0.401984	0.927912	695	level 3
Reverse-Phase	1-(4-Methoxyphenoxy)-3-[(2-{[4-(trifluoromethyl)pyrimidin-2-yl]amino}ethyl)amino]propan-2-ol...1158	0.475987	0.402055	0.927912	696	level 3
Reverse-Phase	3-Oxochol-4-en-24-oic acid	0.351761	0.402584	0.927912	697	level 2
Reverse-Phase	3-Hydroxysebacic acid	0.318553	0.403218	0.927912	698	level 3
Reverse-Phase	UDP-2-acetamido-4-dehydro-2_6-dideoxyglucose	0.423153	0.404002	0.927912	699	level 2
Reverse-Phase	4-Coumarylalcohol(4-Hydroxycoumarin)...1510	0.326011	0.404525	0.927912	700	level 3
Reverse-Phase	Pyrogallol-2-O-glucuronide	0.476542	0.405197	0.927912	701	level 2
Reverse-Phase	Magnolol	0.529229	0.40542	0.927912	702	level 3
Reverse-Phase	(2S)-2-(2-hydroxypropan-2-yl)-2H,3H,7H-furo[3,2-g]chromen-7-one...370	0.609925	0.405475	0.927912	703	level 5
Reverse-Phase	N-Acetyl-serotonin glucuronide	0.481649	0.406351	0.927912	704	level 3
Reverse-Phase	NP-003145	-0.594206	0.407085	0.927912	705	level 2
Reverse-Phase	XLR11 N-(2-fluoropentyl) isomer...723	0.550882	0.407215	0.927912	706	level 3
Reverse-Phase	3-Hydroxylidocaine	0.554054	0.407305	0.927912	707	level 3
Reverse-Phase	7-(2-Chloroethyl)theophylline	0.616907	0.407439	0.927912	708	level 3
Reverse-Phase	Gly-Phe	-0.31218	0.408597	0.927912	709	level 2
Reverse-Phase	3-Amino-2-(1-pyrrolidinylcarbonyl)-4(3H)-quinazolinone	0.526846	0.409598	0.927912	710	level 3
Reverse-Phase	2-({6-O-[(2R,3R,4R)-3,4-Dihydroxy-4-(hydroxymethyl)tetrahydro-2-furanyl]-D-glucopyranosyl}oxy)-2-methylbutanenitrile...779	0.54525	0.41024	0.927912	711	level 2
Reverse-Phase	Kynurenic acid	-0.272462	0.410482	0.927912	712	level 5
Reverse-Phase	4-Coumarylalcohol(4-Hydroxycoumarin)...1468	0.340923	0.410806	0.927912	713	level 3
Reverse-Phase	(1E)-1-(4-Methoxyphenyl)-4-methyl-1,4-pentadien-3-one...1643	0.408367	0.411053	0.927912	714	level 3
Reverse-Phase	DL-3-Aminoisobutyric acid	0.739451	0.412706	0.927912	715	level 5
Reverse-Phase	Boc-Asn-ONp	0.31747	0.413059	0.927912	716	level 3
Reverse-Phase	Deoxyadenosinemonophosphate	0.65776	0.414223	0.927912	717	level 3
Reverse-Phase	[3-({3-[(Cyclopropylmethyl)amino]-3-oxetanyl}methyl)-1,2-oxazol-5-yl]methanol	1.03979	0.414942	0.927912	718	level 2
Reverse-Phase	NP-014796	0.327402	0.415143	0.927912	719	level 3
Reverse-Phase	Laninamivir	0.455473	0.415211	0.927912	720	level 3
Reverse-Phase	XLR11 N-(2-fluoropentyl) isomer...556	0.422591	0.415798	0.927912	721	level 5
Reverse-Phase	2-methylbutyrylcarnitine...588	0.453492	0.415963	0.927912	722	level 5
Reverse-Phase	fosfocreatinine	0.466139	0.415967	0.927912	723	level 5
Reverse-Phase	Nicotinicacid	0.357432	0.41749	0.927912	724	level 5
Reverse-Phase	3-[6-(tert-butyl)-1,1-dimethyl-2,3-dihydro-1H-inden-4-yl]-5-(trifluoromethyl)-4,5-dihydro-1H-pyrazol-5-ol	0.322294	0.41868	0.927912	725	level 3
Reverse-Phase	tyramine sulfate...1132	0.44498	0.41917	0.927912	726	level 3
Reverse-Phase	7-mercaptoheptanoylthreonine...1258	0.320918	0.419216	0.927912	727	level 5
Reverse-Phase	N2,1-Diphenyl-6-imino-1,6-dihydro-1,3,5-triazine-2,4-diamine	-0.395931	0.420696	0.927912	728	level 2
Reverse-Phase	5-acetyl-2,6-dimethyl-1,2,3,4-tetrahydropyridin-4-one	0.502762	0.42103	0.927912	729	level 3
Reverse-Phase	Kanosamine...922	0.379955	0.421345	0.927912	730	level 3
Reverse-Phase	17Î±-Hydroxyprogesterone...730	0.446065	0.42221	0.927912	731	level 3
Reverse-Phase	2-(3'-methylthio)propylmalate	0.72685	0.422636	0.927912	732	level 3
Reverse-Phase	4-Methylumbelliferone hydrate	0.906434	0.422799	0.927912	733	level 3
Reverse-Phase	3-Methylglutarylcarnitine...1066	0.363443	0.422884	0.927912	734	level 3
Reverse-Phase	(+/-)-Camphoric acid	0.317567	0.423077	0.927912	735	level 3
Reverse-Phase	HC Blue 1	0.413601	0.423686	0.927912	736	level 3
Reverse-Phase	6-Pyruvoyltetrahydropterin	0.263381	0.424394	0.927912	737	level 3
Reverse-Phase	4-[(4aS,7aR)-1-Benzyl-3-(3-chloro-4-fluorophenyl)-2,4-dioxooctahydro-5H-pyrrolo[3,2-d]pyrimidin-5-yl]-4-oxobutanoic acid	0.90726	0.424809	0.927912	738	level 5
Reverse-Phase	Metronidazole	0.568301	0.425068	0.927912	739	level 3
Reverse-Phase	Cortisone...1323	0.445634	0.425303	0.927912	740	level 5
Reverse-Phase	(R)-2_3-Dihydroxy-3-methylpentanoate...224	0.632721	0.427722	0.927912	741	level 3
Reverse-Phase	S-Lactoylglutathione...282	0.4047	0.428322	0.927912	742	level 5
Reverse-Phase	AMCC	0.378316	0.428348	0.927912	743	level 3
Reverse-Phase	2-(2-Phenylacetoxy)propionylglycine	0.482069	0.428964	0.927912	744	level 1
Reverse-Phase	3-Hydroxypyridine	0.312118	0.429597	0.927912	745	level 3
Reverse-Phase	5-({[3-chloro-5-(trifluoromethyl)-2-pyridyl]methyl}thio)-4-pentyl-4H-1,2,4-triazol-3-ol...1277	0.322419	0.429855	0.927912	746	level 5
Reverse-Phase	Trideca-1,3,5-triene-7,9,11-triyne...848	-0.585565	0.429946	0.927912	747	level 2
Reverse-Phase	N6,N6,N6-Trimethyl-L-lysine	0.292344	0.430676	0.927912	748	level 1
Reverse-Phase	Anisole	0.260319	0.431582	0.927912	749	level 3
Reverse-Phase	Arenediol	0.384139	0.432607	0.927912	750	level 3
Reverse-Phase	(.+/-.)-Laudanosine	0.558892	0.433206	0.927912	751	level 5
Reverse-Phase	(-)-Caryophyllene oxide	0.344407	0.434115	0.927912	752	level 2
Reverse-Phase	N5-(L-1-Carboxyethyl)-L-ornithine	0.383118	0.434713	0.927912	753	level 3
Reverse-Phase	Cyclohex-2-enone	-0.408469	0.434921	0.927912	754	level 2
Reverse-Phase	2,6-Toluene diisocyanate...525	0.31056	0.435219	0.927912	755	level 3
Reverse-Phase	Iomeprol	0.313789	0.435722	0.927912	756	level 5
Reverse-Phase	isoetarine...99	-1.10138	0.435982	0.927912	757	level 5
Reverse-Phase	5-Hydroxy-6-methoxyindoleglucuronide...460	0.609907	0.436017	0.927912	758	level 5
Reverse-Phase	[Similar to: (3R,4R)-N-(3-Cyanophenyl)-4-hydroxy-3-{[4-(2-methoxyethoxy)benzoyl]amino}-1-azepanecarboxamide; Î”Mass: -332.1849 Da]	0.526135	0.437334	0.927912	759	level 3
Reverse-Phase	6-(1H-Pyrrol-1-yl)norleucine...1374	0.408072	0.437473	0.927912	760	level 2
Reverse-Phase	2-Furoylglycine;Pyromucuricacid	-0.667045	0.438055	0.927912	761	level 3
Reverse-Phase	2-imino-3a-methylperhydro-5lambda~6~-thieno[3,4-d][1,3]thiazole-5,5-dione...855	0.391001	0.43828	0.927912	762	level 3
Reverse-Phase	5-Octyl-2-oxotetrahydro-3-furancarboxylic acid...773	0.397332	0.439187	0.927912	763	level 2
Reverse-Phase	4-Phenylbutyric acid...349	-0.388843	0.43962	0.927912	764	level 3
Reverse-Phase	11-Oxo-androsteroneglucuronide	0.351018	0.439801	0.927912	765	level 3
Reverse-Phase	Dihydromorphine...1080	0.36079	0.440983	0.927912	766	level 5
Reverse-Phase	(2E,6E,8E,10E)-2,6,8,10-Dodecatetraenoic acid	0.369183	0.441268	0.927912	767	level 5
Reverse-Phase	Coniferylaldehyde	0.735509	0.441283	0.927912	768	level 3
Reverse-Phase	7-Methylguanosine...256	0.514977	0.44154	0.927912	769	level 5
Reverse-Phase	cyclo-dopa5-O-glucoside...158	0.530101	0.441744	0.927912	770	level 5
Reverse-Phase	[Similar to: 2-[3-chloro-2-hydroxy-4-methoxy-6-(methoxycarbonyl)phenoxy]-6-hydroxy-4-methylbenzoic acid; Î”Mass: -6.7933 Da]	0.350239	0.442155	0.927912	771	level 3
Reverse-Phase	N-(3-Carboxypropanoyl)-5-hydroxynorvaline	-0.603938	0.442962	0.927912	772	level 5
Reverse-Phase	Tetrahydrocortisone...257	0.303082	0.443511	0.927912	773	level 5
Reverse-Phase	Adenosine	0.524458	0.443747	0.927912	774	level 3
Reverse-Phase	Gynocardin	0.291858	0.444026	0.927912	775	level 3
Reverse-Phase	D-Mannitol1-phosphate	0.461697	0.445415	0.927912	776	level 2
Reverse-Phase	1,3-dimethyl-4,5,7,8-tetrahydro-1H-pyrazolo[3,4-b]thieno[3,4-e]pyridin-4-one	0.427305	0.447989	0.927912	777	level 3
Reverse-Phase	Hexanoylcarnitine...175	-0.6047	0.448125	0.927912	778	level 2
Reverse-Phase	NP-020240	0.354553	0.448125	0.927912	779	level 1
Reverse-Phase	Aspartyl-Phenylalanine...116	-0.716002	0.44837	0.927912	780	level 3
Reverse-Phase	Crocetin	0.341919	0.448557	0.927912	781	level 3
Reverse-Phase	7-Methylguanine...1085	0.398531	0.448835	0.927912	782	level 3
Reverse-Phase	Medicarpin3-O-glucoside-6'-malonate	0.319452	0.449198	0.927912	783	level 3
Reverse-Phase	Basic Red 9...688	-0.605477	0.44956	0.927912	784	level 3
Reverse-Phase	(2S,3S,4S,5R,6R)-6-[3-(benzoyloxy)-2-hydroxypropoxy]-3,4,5-trihydroxyoxane-2-carboxylic acid...815	0.514784	0.449592	0.927912	785	level 3
Reverse-Phase	NL8513000...893	0.263446	0.449613	0.927912	786	level 2
Reverse-Phase	pentobarbital...1010	0.547062	0.449772	0.927912	787	level 5
Reverse-Phase	NP-020823...1563	0.338844	0.449885	0.927912	788	level 5
Reverse-Phase	S-(Hydroxyphenylacetothiohydroximoyl)-L-cysteine...516	0.574429	0.450351	0.927912	789	level 3
Reverse-Phase	6-Methyl[1,2,4]triazolo[4,3-b]pyridazin-8-ol...703	0.408546	0.450639	0.927912	790	level 2
Reverse-Phase	N,N-Bis(2-hydroxyethyl)dodecanamide...229	0.787817	0.451986	0.927912	791	level 2
Reverse-Phase	D-Lysyl-L-valyl-D-valyl-L-allothreonine	0.322597	0.45214	0.927912	792	level 3
Reverse-Phase	(3E,5E,7E,9E)-3,5,7,9,11-Dodecapentaenoic acid...182	-0.402252	0.452515	0.927912	793	level 3
Reverse-Phase	2_6-Di-tert-butylbenzoquinone	0.462943	0.452687	0.927912	794	level 5
Reverse-Phase	N-Acetyl-L-leucine	0.444677	0.453343	0.927912	795	level 3
Reverse-Phase	5,7-dimethyl-2-phenylpyrazolo[1,5-a]pyrimidine	0.187646	0.453472	0.927912	796	level 3
Reverse-Phase	2-[(3R,4S)-3-{[5-(Cyclohexylmethyl)-1,2-oxazol-3-yl]methyl}-4-piperidinyl]-N-(3-pyridinylmethyl)acetamide...650	-0.385445	0.453983	0.927912	797	level 3
Reverse-Phase	6-O-Methylnorlaudanosoline	0.606498	0.45529	0.927912	798	level 3
Reverse-Phase	1_3_7-Trimethyluricacid	-0.716692	0.455585	0.927912	799	level 2
Reverse-Phase	3-Amino-3-(4-hydroxyphenyl)propanoate...437	0.407998	0.455788	0.927912	800	level 3
Reverse-Phase	Guvacoline	-0.447956	0.456519	0.927912	801	level 5
Reverse-Phase	6-hydroxysphing-4E-enine	1.18089	0.457607	0.927912	802	level 3
Reverse-Phase	L-Urobilin	-0.877268	0.457963	0.927912	803	level 3
Reverse-Phase	3-hydroxyoctanoylcarnitine...206	0.465438	0.458124	0.927912	804	level 5
Reverse-Phase	4-(3-Hydroxy-5-methoxyphenyl)-2-butanone	-0.379749	0.458581	0.927912	805	level 2
Reverse-Phase	Piperidine	-0.645604	0.458729	0.927912	806	level 2
Reverse-Phase	Bicyclo Prostaglandin E2	-0.399856	0.459488	0.927912	807	level 3
Reverse-Phase	N-Butyryl-L-homoserinelactone...1140	0.404273	0.459965	0.927912	808	level 3
Reverse-Phase	6-[8-Hydroxy-1-(hydroxymethyl)octahydro-2H-quinolizin-3-yl]-2-piperidinone	-0.200996	0.461927	0.927912	809	level 3
Reverse-Phase	5,6,7-Trimethoxy-2H-chromen-2-one...501	0.556674	0.462586	0.927912	810	level 5
Reverse-Phase	1-Phenyl-2-hexanone	-0.608358	0.46278	0.927912	811	level 3
Reverse-Phase	Dihydrothymine...242	0.287504	0.463032	0.927912	812	level 3
Reverse-Phase	Venlafaxine	0.372018	0.463088	0.927912	813	level 5
Reverse-Phase	Hexanoylcarnitine...1079	0.2341	0.463519	0.927912	814	level 5
Reverse-Phase	(2R,3R,4S,5S,6R)-2-{[(2E)-4-ethenyl-2,5-dimethylhexa-2,5-dien-1-yl]oxy}-6-(hydroxymethyl)oxane-3,4,5-triol...1228	-0.377365	0.464808	0.927912	815	level 3
Reverse-Phase	2-acetamido-3-(4-methoxyphenyl)propanoic acid	0.370087	0.464902	0.927912	816	level 2
Reverse-Phase	4-Coumarylalcohol(4-Hydroxycoumarin)...1194	0.257313	0.46547	0.927912	817	level 3
Reverse-Phase	Crotamiton	0.266087	0.466141	0.927912	818	level 5
Reverse-Phase	1-[2-(3-Hydroxy-1-propen-2-yl)-2,3-dihydro-1-benzofuran-5-yl]ethanone	-0.914497	0.466227	0.927912	819	level 3
Reverse-Phase	N-Acetyl-S-{[4-(methylsulfinyl)butyl]carbamothioyl}cysteine	0.4656	0.466287	0.927912	820	level 3
Reverse-Phase	2_3-Dimethylmaleate...760	-0.401372	0.46644	0.927912	821	level 3
Reverse-Phase	3-(2-Hydroxyphenyl)propanoate	-0.462776	0.466543	0.927912	822	level 3
Reverse-Phase	Linustatin...52	-0.54301	0.467536	0.927912	823	level 5
Reverse-Phase	Methyl 4-(3-{6-amino-9-[(2R,3R,4S,5S)-5-(ethylcarbamoyl)-3,4-dihydroxytetrahydro-2-furanyl]-9H-purin-2-yl}-2-propyn-1-yl)cyclohexanecarboxylate	0.42475	0.468051	0.927912	824	level 5
Reverse-Phase	N-Butyryl-L-homoserinelactone...25	0.312349	0.469061	0.927912	825	level 3
Reverse-Phase	[FAhydroxy_oxo(7:0/2:0)]4-hydroxy-2-oxo-Heptanedioicacid...1287	0.368778	0.469127	0.927912	826	level 5
Reverse-Phase	XLR11 N-(4-hydroxypentyl) metabolite...1634	0.381818	0.469262	0.927912	827	level 3
Reverse-Phase	S-Phenyl-D-cysteine	0.502252	0.469539	0.927912	828	level 5
Reverse-Phase	Benzoyldehydro-2,3-dihydroxy-benzone...1388	0.291211	0.469575	0.927912	829	level 2
Reverse-Phase	3-(dimethylamino)-1-(5-methyl-3-phenyl-4-isoxazolyl)-2-propen-1-one	0.351012	0.469934	0.927912	830	level 3
Reverse-Phase	Hydroxyhexanoycarnitine...1048	0.630522	0.469937	0.927912	831	level 3
Reverse-Phase	2,3,4,5,6-Pentahydroxy-N-(2-hydroxyethyl)hexanamide	0.403396	0.46996	0.927912	832	level 3
Reverse-Phase	Bufa-20,22-dienolide	0.439273	0.470287	0.927912	833	level 3
Reverse-Phase	Valylvaline...245	-0.790367	0.47058	0.927912	834	level 3
Reverse-Phase	5-{[(2-aminophenyl)thio]methyl}-4-(hydroxymethyl)-2-methylpyridin-3-ol	0.447429	0.470838	0.927912	835	level 3
Reverse-Phase	Hostmaniane	-0.533554	0.471227	0.927912	836	level 3
Reverse-Phase	3-Aminosalicylic acid	0.344298	0.471729	0.927912	837	level 3
Reverse-Phase	7-Oxobenz[de]anthracene...1210	-0.494346	0.471741	0.927912	838	level 3
Reverse-Phase	3-(3,4,5-trimethoxyphenyl)propanoic acid...1145	-0.34016	0.471785	0.927912	839	level 3
Reverse-Phase	6-[2-Formyl-5-(hydroxymethyl)-1H-pyrrol-1-yl]norleucine	-0.386662	0.473055	0.927912	840	level 3
Reverse-Phase	N-[3-Carboxy-2-(carboxymethyl)-2-hydroxypropanoyl]glutamic acid	0.396514	0.473107	0.927912	841	level 3
Reverse-Phase	N4-[2-(2-pyridyl)ethyl]-1-(4-chlorophenyl)-5-propyl-1H-pyrazole-4-carboxamide...993	0.259018	0.475282	0.927912	842	level 3
Reverse-Phase	Biotin...1032	-0.381221	0.476193	0.927912	843	level 1
Reverse-Phase	Benzyl butyl phthalate	0.300083	0.476282	0.927912	844	level 3
Reverse-Phase	orysastrobin	0.270955	0.476497	0.927912	845	level 1
Reverse-Phase	O-(11-carboxyundecanoyl)carnitine...684	-0.538512	0.476563	0.927912	846	level 2
Reverse-Phase	Etiocholanolone	-0.517147	0.476836	0.927912	847	level 3
Reverse-Phase	N-[2-Pyrrolidin-1-yl-5-(trifluoromethyl)phenyl]-2,3-dihydro-1-benzofuran-5-carboxamide	0.468687	0.476946	0.927912	848	level 3
Reverse-Phase	Urate-3-ribonucleoside	0.477383	0.477748	0.927912	849	level 2
Reverse-Phase	Hydrocotarnine...1398	0.324873	0.478364	0.927912	850	level 3
Reverse-Phase	N6-Acetyl-L-lysine	-0.442275	0.478974	0.927912	851	level 3
Reverse-Phase	2-Acrylamido-2-methyl-1-propane sulfonic acid...839	0.228781	0.479138	0.927912	852	level 3
Reverse-Phase	Deoxyguanidinoproclavaminicacid	-0.349497	0.479695	0.927912	853	level 2
Reverse-Phase	3305	0.318547	0.479754	0.927912	854	level 5
Reverse-Phase	6-O-DEMETHYLNAPROXEN	0.325201	0.479924	0.927912	855	level 3
Reverse-Phase	2-[(3S)-1-(Cyclohexylmethyl)-3-pyrrolidinyl]-5-(1-methyl-1H-imidazol-5-yl)-1,3,4-oxadiazole...1084	0.313125	0.480594	0.927912	856	level 3
Reverse-Phase	2-Acrylamido-2-methyl-1-propane sulfonic acid...652	0.297012	0.480598	0.927912	857	level 3
Reverse-Phase	Fusarochromanone	0.683625	0.481664	0.927912	858	level 3
Reverse-Phase	Biotin l-Sulfoxide...1067	0.506083	0.481999	0.927912	859	level 3
Reverse-Phase	(2S)-2-{[1-(R)-Carboxyethyl]amino}pentanoate...1518	0.289263	0.482909	0.927912	860	level 3
Reverse-Phase	4-Coumarylalcohol...475	-0.519318	0.48419	0.927912	861	level 3
Reverse-Phase	N-Acetylglucosaminitol	0.424308	0.484223	0.927912	862	level 3
Reverse-Phase	Hexyl 2-furoate	0.299167	0.484369	0.927912	863	level 3
Reverse-Phase	Solasodine	0.417039	0.485943	0.927912	864	level 3
Reverse-Phase	4,7-Dimethoxy-3-oxo-3,4-dihydro-2H-1,4-benzoxazin-2-yl D-glucopyranoside	0.372034	0.487107	0.927912	865	level 3
Reverse-Phase	2'_3'-CyclicCMP	0.369736	0.487739	0.927912	866	level 3
Reverse-Phase	NP-020414...487	0.594713	0.488021	0.927912	867	level 3
Reverse-Phase	Alliin	0.252903	0.488351	0.927912	868	level 3
Reverse-Phase	Xanthosine	0.364275	0.488709	0.927912	869	level 5
Reverse-Phase	2,2,6,6-Tetramethyl-1-piperidinol (TEMPO)	0.419343	0.489958	0.927912	870	level 5
Reverse-Phase	NP-013210...655	-0.441283	0.490706	0.927912	871	level 3
Reverse-Phase	Î²-Cortolone	0.344144	0.490918	0.927912	872	level 2
Reverse-Phase	L-Tyrosinemethylester...1429	0.401442	0.491206	0.927912	873	level 2
Reverse-Phase	(1aR,2R,9Z,10aS,10bR,11aS,12aS,12bS)-2-Ethyl-1a,2,5,6,7,8,10a,10b,11a,12,12a,12b-dodecahydrocyclopropa[c]oxireno[3,4]cyclopenta[1,2-e]oxacyclotridecin-4(1H)-one	0.356001	0.491324	0.927912	874	level 3
Reverse-Phase	3-[2-(3-Hydroxyphenyl)ethyl]-2,5-dimethoxyphenol	-0.336069	0.491495	0.927912	875	level 3
Reverse-Phase	[FAoxo_amino(6:0)]3-oxo-5S-amino-hexanoicacid	-0.278055	0.491731	0.927912	876	level 3
Reverse-Phase	2-methylbutyrylcarnitine...353	0.292502	0.491828	0.927912	877	level 3
Reverse-Phase	N1-[5-chloro-6-methyl-2-(2-pyridyl)pyrimidin-4-yl]-N2-[6-(trifluoromethyl)-2-pyridyl]ethane-1,2-diamine	-0.376508	0.491922	0.927912	878	level 3
Reverse-Phase	3-(6-Amino-1H-purin-1-yl)-1-propanol...890	0.358931	0.493109	0.927912	879	level 3
Reverse-Phase	2-Carboxy-2_3-dihydro-5_6-dihydroxyindole	0.328121	0.493305	0.927912	880	level 2
Reverse-Phase	NP-022473	0.277722	0.493733	0.927912	881	level 5
Reverse-Phase	3-Hydroxy-3-[(3-methylbutanoyl)oxy]-4-(trimethylammonio)butanoate...295	-0.287817	0.493991	0.927912	882	level 2
Reverse-Phase	5-Butyloxazole...79	0.419584	0.494274	0.927912	883	level 3
Reverse-Phase	3-hydroxy-cis-5-octenoylcarnitine...811	0.381465	0.495342	0.927912	884	level 3
Reverse-Phase	Methylparaben...940	0.400373	0.495751	0.927912	885	level 3
Reverse-Phase	D-(+)-Pyroglutamic Acid...397	0.423324	0.496835	0.927912	886	level 3
Reverse-Phase	4-(2-Amino-3-hydroxyphenyl)-2_4-dioxobutanoate	0.51782	0.497184	0.927912	887	level 5
Reverse-Phase	Tributyl phosphate	0.415748	0.497558	0.927912	888	level 3
Reverse-Phase	Dibenzoylmethane	0.333234	0.497695	0.927912	889	level 2
Reverse-Phase	L(+)-Citrulline;2-Amino-5-uredovalerate...775	0.350295	0.497727	0.927912	890	level 3
Reverse-Phase	Phenolicsteroid	0.357614	0.497936	0.927912	891	level 2
Reverse-Phase	L(+)-Citrulline;2-Amino-5-uredovalerate...538	-0.495964	0.499335	0.927912	892	level 2
Reverse-Phase	Valclavam	0.307295	0.499436	0.927912	893	level 3
Reverse-Phase	2-Hydroxy-1-(4-methoxyphenyl)propyl 4-methoxybenzoate	0.332027	0.499518	0.927912	894	level 2
Reverse-Phase	Thiaminmonophosphate	-0.401038	0.501327	0.927912	895	level 3
Reverse-Phase	1-Methyl-4-[5-(5-{(2S)-1-[4-(trifluoromethyl)benzyl]-2-pyrrolidinyl}-1,2,4-oxadiazol-3-yl)-2-pyridinyl]piperazine	0.276734	0.50155	0.927912	896	level 2
Reverse-Phase	2-({[4-(Benzyloxy)anilino]carbonyl}amino)-N-(3-morpholinopropyl)benzamide...1441	0.256316	0.501883	0.927912	897	level 1
Reverse-Phase	Hydantoin-5-propionate	0.395117	0.502369	0.927912	898	level 3
Reverse-Phase	Hydromorphinol	0.667503	0.504359	0.927912	899	level 3
Reverse-Phase	L-Tyrosine	0.453618	0.504605	0.927912	900	level 3
Reverse-Phase	L-Arogenate	0.714561	0.504868	0.927912	901	level 5
Reverse-Phase	[Similar to: Cefazolin; Î”Mass: -131.9816 Da]	0.457234	0.505784	0.927912	902	level 3
Reverse-Phase	(2S)-2-Hydroxy-N-{(4S,4aS,8S,8aR)-6-[(2S)-3-hydroxy-2-methoxypropyl]-8-methoxy-7,7-dimethylhexahydropyrano[3,2-d][1,3]dioxin-4-yl}-2-[(2R,5R,6R)-2-methoxy-5,6-dimethyl-4-methylenetetrahydro-2H-pyran-2_x000D__x000D_ -yl]acetamide	0.260868	0.50604	0.927912	903	level 1
Reverse-Phase	3-Hydroxy-N-[(3S)-2-oxotetrahydro-3-furanyl]octanamide...307	0.290359	0.506376	0.927912	904	level 2
Reverse-Phase	Piceatannol	0.307993	0.508569	0.927912	905	level 3
Reverse-Phase	Imidazolelactic acid	-0.244839	0.509061	0.927912	906	level 2
Reverse-Phase	(S)-2-hydrazino-3-(4-hydroxy-3-methoxyphenyl)-2-methylpropionic acid	0.265624	0.509588	0.927912	907	level 3
Reverse-Phase	D-Ala-D-Ala	-0.321426	0.509716	0.927912	908	level 3
Reverse-Phase	Basic Red 9...1379	0.309537	0.509726	0.927912	909	level 3
Reverse-Phase	Hexanoylglycine...1250	-0.281528	0.509975	0.927912	910	level 3
Reverse-Phase	cis-1_2-Dihydroxy-1_2-dihydrodibenzothiophene...1536	0.973514	0.510091	0.927912	911	level 3
Reverse-Phase	1-(3,4-dimethoxyphenyl)ethan-1-one oxime	0.268691	0.510175	0.927912	912	level 2
Reverse-Phase	DMACA Reagent	0.496698	0.510469	0.927912	913	level 5
Reverse-Phase	6-Methylquinoline	0.22324	0.510613	0.927912	914	level 3
Reverse-Phase	L-gamma-Glutamyl-L-leucine...345	0.402132	0.510854	0.927912	915	level 3
Reverse-Phase	L-Indospicine...176	0.630466	0.512614	0.92937	916	level 3
Reverse-Phase	3-(1-hydroxyethyl)-2,3,6,7,8,8a-hexahydropyrrolo[1,2-a]pyrazine-1,4-dione	-0.511657	0.513079	0.92937	917	level 3
Reverse-Phase	1,7-Dimethyluric acid	-0.831007	0.513396	0.92937	918	level 3
Reverse-Phase	N-Acetylneuraminic acid	0.224777	0.513893	0.92937	919	level 3
Reverse-Phase	NP-012768	0.390459	0.515291	0.929422	920	level 3
Reverse-Phase	Nitrosoguvacoline	-0.477799	0.515734	0.929422	921	level 5
Reverse-Phase	N-Glycolylneuraminicacid...1676	0.359178	0.515849	0.929422	922	level 5
Reverse-Phase	Methyl (5-hydroxy-2-oxo-2,3-dihydro-1H-indol-3-yl)acetate	0.32905	0.516372	0.929422	923	level 3
Reverse-Phase	3-Oxo-N-[(3S)-2-oxotetrahydro-3-thiophenyl]hexanamide...253	-0.552677	0.517336	0.929422	924	level 5
Reverse-Phase	(5-Benzyl-3,6-dioxo-2-piperazinyl)acetic acid...1375	0.23218	0.517596	0.929422	925	level 2
Reverse-Phase	Testosterone glucuronide	0.278082	0.517837	0.929422	926	level 3
Reverse-Phase	MFCD00272697...1093	0.400142	0.518576	0.929591	927	level 3
Reverse-Phase	4-Hydroxyphenylacetylglycine...448	-0.399708	0.519592	0.929591	928	level 3
Reverse-Phase	MFCD00272697...1530	0.336145	0.51987	0.929591	929	level 5
Reverse-Phase	gamma-Glutamyl-S-methylcysteine...1607	0.566173	0.520168	0.929591	930	level 2
Reverse-Phase	(2E)-5-hydroxy-N-[3-(5-{3-[(2E)-5-hydroxy-3-methylpent-2-enamido]propyl}-3,6-dioxopiperazin-2-yl)propyl]-3-methylpent-2-enamide	0.682796	0.521021	0.929883	931	level 3
Reverse-Phase	3-(4-Deoxy-beta-D-gluc-4-enuronosyl)-N-acetyl-D-glucosamine	0.254893	0.521899	0.929883	932	level 3
Reverse-Phase	NP-015090	0.259894	0.52201	0.929883	933	level 3
Reverse-Phase	Methyl (2R,4S,6S,12bS)-2-[(2-acetamidoethyl)amino]-4-(3,4-difluorophenyl)-1,2,3,4,6,7,12,12b-octahydroindolo[2,3-a]quinolizine-6-carboxylate...1128	0.407005	0.5235	0.93107	934	level 2
Reverse-Phase	2,4-Diacetamido-2,4,6-trideoxy-alpha-D-mannopyranose...706	-0.378518	0.52394	0.93107	935	level 3
Reverse-Phase	Oxepanone	0.296642	0.524468	0.93107	936	level 2
Reverse-Phase	5-Deoxy-2-O-[2-deoxy-2-(methylamino)-alpha-L-glucopyranosyl]-3-C-formyl-alpha-L-lyxofuranose	0.330615	0.526204	0.93107	937	level 3
Reverse-Phase	indoline-2-carboxylic acid	0.310813	0.526343	0.93107	938	level 3
Reverse-Phase	1_8-Diazacyclotetradecane-2_9-dione	0.300196	0.528226	0.93107	939	level 3
Reverse-Phase	5,7-dioxa-12-azapentacyclo[10.6.1.0Ã‚?,Ã‚aÃ¢ÂÂ°.0Ã¢ÂÂ´,Ã¢ÂÂ¸.0Ã‚aÃ‚l,Ã‚aÃ¢ÂÂ¸]nonadeca-2,4(8),9,17-tetraene-15,16-diol	0.385364	0.528554	0.93107	940	level 3
Reverse-Phase	L-Tyrosinemethylester...1463	0.424647	0.528606	0.93107	941	level 2
Reverse-Phase	4-Coumarylalcohol...1030	0.513694	0.528931	0.93107	942	level 3
Reverse-Phase	2-methoxyacetaminophen sulfate...335	-0.261445	0.529111	0.93107	943	level 3
Reverse-Phase	Nadolol...101	0.293547	0.529582	0.93107	944	level 3
Reverse-Phase	N-Acetylhistamine	0.401639	0.529875	0.93107	945	level 3
Reverse-Phase	Butyryl-L-carnitine...153	0.243808	0.530118	0.93107	946	level 5
Reverse-Phase	3-(3_4-Dihydroxyphenyl)lactate	0.32969	0.5318	0.93107	947	level 2
Reverse-Phase	8'-Hydroxyabscisate...1458	0.216293	0.532098	0.93107	948	level 2
Reverse-Phase	Xanthine...1351	0.382947	0.533914	0.93107	949	level 3
Reverse-Phase	2-(6'-methylthio)hexylmalate	-0.483075	0.53427	0.93107	950	level 2
Reverse-Phase	Methylparaben...950	0.291192	0.534289	0.93107	951	level 3
Reverse-Phase	Misonidazole	0.412569	0.534603	0.93107	952	level 3
Reverse-Phase	4-(3-Acetyl-2-oxiranyl)-2-methoxyphenyl hydrogen sulfate	-0.488699	0.534655	0.93107	953	level 2
Reverse-Phase	Guanidinosuccinic acid	0.343636	0.537072	0.93107	954	level 3
Reverse-Phase	(2E)-N-(4-Amino-2,3-dihydroxybutyl)-3-(4-hydroxyphenyl)acrylamide	0.239602	0.537215	0.93107	955	level 2
Reverse-Phase	Sebacicacid...961	0.351163	0.537823	0.93107	956	level 2
Reverse-Phase	Moxaverine	0.392177	0.53833	0.93107	957	level 5
Reverse-Phase	Quinine	-0.410167	0.53879	0.93107	958	level 2
Reverse-Phase	Gramine...863	0.437903	0.53993	0.93107	959	level 2
Reverse-Phase	(4E,10E,12E)-4,10,12-Nonadecatriene-6,8-diyn-2-one	-0.519872	0.543593	0.93107	960	level 5
Reverse-Phase	Cetirizine	-0.748544	0.543983	0.93107	961	level 3
Reverse-Phase	Nipradilol	0.42186	0.544371	0.93107	962	level 3
Reverse-Phase	Acetaminophen...111	-0.793154	0.545273	0.93107	963	level 3
Reverse-Phase	3-hydroxy-cis-5-octenoylcarnitine...695	-0.450789	0.545809	0.93107	964	level 2
Reverse-Phase	ÃŽÂ²-D-Ribofuranosylcreatine	0.351306	0.545929	0.93107	965	level 5
Reverse-Phase	2-[(3S)-1-(Cyclohexylmethyl)-3-pyrrolidinyl]-5-(1-methyl-1H-imidazol-5-yl)-1,3,4-oxadiazole...1317	0.23037	0.546283	0.93107	966	level 5
Reverse-Phase	ethyl 1,3-dimethyl-4-(2-phenylhydrazino)-1H-pyrazolo[3,4-b]pyridine-5-carboxylate...1531	0.304117	0.547255	0.93107	967	level 5
Reverse-Phase	Dihydromorphine...533	-0.409704	0.547306	0.93107	968	level 3
Reverse-Phase	3,6-Dideoxy-3-[(Z)-(1-hydroxyethylidene)amino]-alpha-D-glucopyranose...1193	0.353632	0.547442	0.93107	969	level 3
Reverse-Phase	Methyl (2R,4S,6S,12bS)-2-[(2-acetamidoethyl)amino]-4-(3,4-difluorophenyl)-1,2,3,4,6,7,12,12b-octahydroindolo[2,3-a]quinolizine-6-carboxylate...875	0.294944	0.547718	0.93107	970	level 3
Reverse-Phase	L-gamma-Glutamyl-L-leucine...343	0.787202	0.548112	0.93107	971	level 3
Reverse-Phase	Linamarin...869	0.362362	0.548954	0.93107	972	level 5
Reverse-Phase	[Similar to: PEG n8; Î”Mass: 193.0588 Da]	0.457573	0.549071	0.93107	973	level 3
Reverse-Phase	Uric acid	-0.468273	0.550025	0.93107	974	level 5
Reverse-Phase	NP-020156	-0.372451	0.550202	0.93107	975	level 5
Reverse-Phase	NP-016928...1119	0.30393	0.55051	0.93107	976	level 3
Reverse-Phase	paracetamol sulfate	-1.40182	0.551809	0.93107	977	level 2
Reverse-Phase	Î´-Valerolactam...283	-0.805363	0.552287	0.93107	978	level 5
Reverse-Phase	6-Amino-2-methyl-2-heptanyl (1,3-dimethyl-2,6-dioxo-1,2,3,6-tetrahydro-7H-purin-7-yl)acetate	-0.349359	0.55243	0.93107	979	level 3
Reverse-Phase	12,13-Dimethyl-5,14-dioxabicyclo[9.2.1]tetradeca-1(13),11-dien-4-one...599	-0.495582	0.552849	0.93107	980	level 3
Reverse-Phase	8-{[2-Hydroxy-2-(4-hydroxyphenyl)ethyl](methyl)amino}-1,3,7-trimethyl-3,7-dihydro-1H-purine-2,6-dione	0.347465	0.553602	0.93107	981	level 2
Reverse-Phase	2-Hexenoylcarnitine...1153	0.365994	0.553703	0.93107	982	level 5
Reverse-Phase	3-[(1S)-2-Cyclohexen-1-yl]-L-alanine...891	0.479042	0.553799	0.93107	983	level 3
Reverse-Phase	2_7-Anhydro-alpha-N-acetylneuraminicacid	0.208431	0.553872	0.93107	984	level 3
Reverse-Phase	Pro-Hyp...1384	0.254308	0.554649	0.93107	985	level 5
Reverse-Phase	Cholinesulfate	-0.250926	0.555224	0.93107	986	level 1
Reverse-Phase	4-Nitrophenyl-3-ketovalidamine	0.209272	0.555559	0.93107	987	level 5
Reverse-Phase	XLR11 N-(2-fluoropentyl) isomer...840	-0.290306	0.556743	0.93107	988	level 2
Reverse-Phase	Diphenhydramine Hydrochloride	-0.430618	0.558084	0.93107	989	level 2
Reverse-Phase	4'-ethyl-N-(1-ethynylcyclohexyl)[1,1'-biphenyl]-4-carboxamide	-0.289318	0.558116	0.93107	990	level 2
Reverse-Phase	Furfural;Furan-2-carbaldehyde	0.27082	0.558174	0.93107	991	level 2
Reverse-Phase	pramanicin	0.350353	0.559476	0.93107	992	level 3
Reverse-Phase	Dihyroxy-1H-indole glucuronide I	-0.561139	0.559649	0.93107	993	level 5
Reverse-Phase	(1-Ribosylimidazole)-4-acetate...1241	0.204966	0.559868	0.93107	994	level 3
Reverse-Phase	5-(acetylamino)-2-hydroxybenzoic acid	0.246595	0.560198	0.93107	995	level 5
Reverse-Phase	1,4:3,6-Dianhydro-2-(benzoylamino)-2,5-dideoxy-5-{[4-(3-fluorophenyl)-2-pyrimidinyl]amino}-L-iditol	-0.62306	0.561633	0.93107	996	level 3
Reverse-Phase	Ranitidine	0.348015	0.561882	0.93107	997	level 3
Reverse-Phase	Crotonic acid	0.259927	0.562678	0.93107	998	level 3
Reverse-Phase	Docosahexaenoic acid ethyl ester	0.407213	0.562725	0.93107	999	level 3
Reverse-Phase	2-({[4-(Benzyloxy)anilino]carbonyl}amino)-N-(3-morpholinopropyl)benzamide...1300	0.240014	0.562773	0.93107	1000	level 5
Reverse-Phase	L-Prolinamide	0.177463	0.56279	0.93107	1001	level 3
Reverse-Phase	2H-Pyran	0.172814	0.563188	0.93107	1002	level 3
Reverse-Phase	(R)(-)-Allantoin	0.346731	0.563435	0.93107	1003	level 3
Reverse-Phase	(6S)-Hydroxyhyoscyamine...285	0.544078	0.56362	0.93107	1004	level 2
Reverse-Phase	3-amino-2-phenyl-2H-pyrazolo[4,3-c]pyridine-4,6-diol...298	0.376505	0.563987	0.93107	1005	level 3
Reverse-Phase	3-[(3-Hydroxyundecanoyl)oxy]-4-(trimethylammonio)butanoate	-0.343218	0.564117	0.93107	1006	level 3
Reverse-Phase	4-({[2-(4-Hydroxyphenyl)ethyl](methyl)amino}methyl)-1,2-benzenediol	-0.48438	0.564132	0.93107	1007	level 3
Reverse-Phase	NP-009373	-0.637476	0.564937	0.931473	1008	level 3
Reverse-Phase	Vanillin	0.377237	0.566591	0.93307	1009	level 5
Reverse-Phase	N-[(2S)-2-Hydroxypropanoyl]methionine...309	-0.345523	0.567326	0.93307	1010	level 2
Reverse-Phase	L-Glutamic acid	0.317582	0.57	0.93307	1011	level 1
Reverse-Phase	(4E)-2-Oxohexenoicacid...521	0.329948	0.570049	0.93307	1012	level 3
Reverse-Phase	Zearalenone...1075	0.277979	0.570407	0.93307	1013	level 3
Reverse-Phase	4-phenylbenzo[4,5]imidazo[1,2-a]pyrimidin-2-amine	0.204854	0.571076	0.93307	1014	level 2
Reverse-Phase	N-Methylmescaline	0.262959	0.571446	0.93307	1015	level 3
Reverse-Phase	Imidazoleaceticacid	0.273487	0.571869	0.93307	1016	level 5
Reverse-Phase	6-Aminocaproic acid...1214	-0.436134	0.572008	0.93307	1017	level 2
Reverse-Phase	Methyl (5Z,9alpha,11alpha,13E,15S)-9,11,15-triacetoxy-18-oxoprosta-5,13-dien-1-oate	0.25732	0.57245	0.93307	1018	level 3
Reverse-Phase	(1R,2R,6R,9R)-2,11,11-trimethyl-3-oxotricyclo[4.3.2.0Ã‚a,Ã¢ÂÂµ]undecane-9-carboxylic acid...1018	0.316137	0.572955	0.93307	1019	level 3
Reverse-Phase	Ferulic acid...861	0.37248	0.573129	0.93307	1020	level 2
Reverse-Phase	Nor-9-carboxy-Î´9-THC...529	0.506523	0.574113	0.93307	1021	level 3
Reverse-Phase	Bamifylline	0.259124	0.574591	0.93307	1022	level 3
Reverse-Phase	Xanthine...931	0.270749	0.577004	0.93307	1023	level 2
Reverse-Phase	Benzoylecgonine	0.536665	0.577381	0.93307	1024	level 5
Reverse-Phase	XLR11 N-(4-hydroxypentyl) metabolite...1031	0.235672	0.578772	0.93307	1025	level 1
Reverse-Phase	4-Acetamidobutanoic acid	-0.250129	0.580165	0.93307	1026	level 5
Reverse-Phase	cis-Zeatin	0.235222	0.580643	0.93307	1027	level 3
Reverse-Phase	(+)-podocarpic acid	0.215076	0.581229	0.93307	1028	level 3
Reverse-Phase	Asparenomycin A	0.420923	0.582178	0.93307	1029	level 5
Reverse-Phase	met-glu	0.263071	0.582568	0.93307	1030	level 3
Reverse-Phase	L-2-Methyltryptophan	0.440171	0.58367	0.93307	1031	level 5
Reverse-Phase	Hesperetin	-0.377696	0.584202	0.93307	1032	level 3
Reverse-Phase	N-Acetyl-L-phenylalanine	0.293471	0.584773	0.93307	1033	level 2
Reverse-Phase	N1-[5-(tert-Butyl)-1,3-oxathiol-2-yliden]-2,4,5-trimethylaniline...238	-0.364791	0.584969	0.93307	1034	level 3
Reverse-Phase	(5-Benzyl-3,6-dioxo-2-piperazinyl)acetic acid...336	-0.30265	0.585289	0.93307	1035	level 3
Reverse-Phase	Azelaicacid	-0.351669	0.586116	0.93307	1036	level 2
Reverse-Phase	Theophylline	-0.319069	0.587443	0.93307	1037	level 3
Reverse-Phase	Succinyl proline	0.31861	0.587839	0.93307	1038	level 2
Reverse-Phase	7-Isopropyl-4a-methyl-1-methylene-1,2,3,4,4a,9,10,10a-octahydrophenanthrene...938	-0.243662	0.58862	0.93307	1039	level 5
Reverse-Phase	3-Hydroxy-3-[(3-methylbutanoyl)oxy]-4-(trimethylammonio)butanoate...1611	0.277563	0.588729	0.93307	1040	level 3
Reverse-Phase	L-Octanoylcarnitine...191	0.413555	0.589551	0.93307	1041	level 2
Reverse-Phase	Metformin	1.17575	0.590902	0.93307	1042	level 3
Reverse-Phase	(2S,4R,5S,6S,7R)-5,6,12,14-tetrahydroxy-4-(hydroxymethyl)-13-methoxy-3,8-dioxatricyclo[8.4.0.0Ã‚?,Ã¢ÂÂ·]tetradeca-1(14),10,12-trien-9-one	0.368679	0.591296	0.93307	1043	level 2
Reverse-Phase	Cyclohexyl[(3S)-3-(5-methyl-1H-benzimidazol-2-yl)-1-pyrrolidinyl]methanone...387	0.478399	0.591966	0.93307	1044	level 3
Reverse-Phase	tyr-thr	-0.400379	0.591974	0.93307	1045	level 3
Reverse-Phase	(4aS,7aR)-3-Propyl-1-(2-thienylmethyl)tetrahydro-1H-pyrrolo[3,2-d]pyrimidine-2,4(3H,4aH)-dione...143	0.2914	0.592392	0.93307	1046	level 3
Reverse-Phase	4-styrenesulfonic acid	0.400191	0.59365	0.93307	1047	level 4
Reverse-Phase	Diethyl2-methyl-3-oxosuccinate	0.272962	0.594239	0.93307	1048	level 3
Reverse-Phase	Zalcitabine...1089	0.224662	0.595214	0.93307	1049	level 3
Reverse-Phase	NP-008132	0.467922	0.595655	0.93307	1050	level 2
Reverse-Phase	L-N2-(2-Carboxyethyl)arginine...913	-0.231196	0.595976	0.93307	1051	level 2
Reverse-Phase	Epitestosterone glucuronide...953	0.333445	0.596046	0.93307	1052	level 3
Reverse-Phase	3_5-Dihydroxy-phenylglycine...905	0.246582	0.596145	0.93307	1053	level 3
Reverse-Phase	(3R,4R)-4-Hydroxy-3-({4-[2-(4-morpholinyl)ethoxy]benzoyl}amino)-N-phenyl-1-azepanecarboxamide...714	0.321113	0.596426	0.93307	1054	level 3
Reverse-Phase	5-L-Glutamyl-taurine	0.186191	0.597095	0.93307	1055	level 2
Reverse-Phase	3-[(2-Carboxy-2-hydroxyethyl)dithio]-L-alanine	-0.263819	0.597703	0.93307	1056	level 2
Reverse-Phase	Aldosterone18-glucuronide	0.229266	0.59821	0.93307	1057	level 2
Reverse-Phase	Cefazolin	0.96745	0.598337	0.93307	1058	level 3
Reverse-Phase	Ethopabate...895	0.245449	0.598639	0.93307	1059	level 2
Reverse-Phase	Isovalerylglutamic acid...957	0.248595	0.600838	0.93307	1060	level 3
Reverse-Phase	(2E,4E,6E,8E,10E)-1-[5-Hydroxy-2-(2-hydroxyethyl)-2H-pyrrol-4-yl]-10-(hydroxymethyl)-2,6,8-trimethyl-2,4,6,8,10-dodecapentaen-1-one	0.296137	0.601676	0.93307	1061	level 3
Reverse-Phase	20 Î²-Dihydrocortisol...1229	-0.243873	0.601726	0.93307	1062	level 5
Reverse-Phase	4-Methylhippuric acid	0.541075	0.602713	0.93307	1063	level 3
Reverse-Phase	2-(Hydroxymethyl)-1-methyl-3,4,5-piperidinetriol	0.297221	0.603665	0.93307	1064	level 3
Reverse-Phase	(4E)-2-Amino-3-oxo-4-undecenoic acid	0.338363	0.603779	0.93307	1065	level 2
Reverse-Phase	Methionine	0.231502	0.603929	0.93307	1066	level 2
Reverse-Phase	2,4-Diacetamido-2,4,6-trideoxy-alpha-D-mannopyranose...1403	0.187332	0.604369	0.93307	1067	level 2
Reverse-Phase	4-[(3-Acetamidopropyl)amino]butanoic acid	0.219883	0.604689	0.93307	1068	level 2
Reverse-Phase	thymol sulfate...1201	-0.172999	0.604849	0.93307	1069	level 3
Reverse-Phase	Pyridostigmine	-0.290157	0.605119	0.93307	1070	level 3
Reverse-Phase	Mycophenolic acid...64	0.263992	0.605277	0.93307	1071	level 3
Reverse-Phase	Heptaethylene Glycol	-0.475149	0.605963	0.93307	1072	level 3
Reverse-Phase	(5aR,6S,8S,9aS)-6-Formyl-6,9a-dimethyl-3-oxo-1,3,4,5,5a,6,7,8,9,9a-decahydronaphtho[1,2-c]furan-8-yl (3R)-3-acetamido-3-phenylpropanoate	0.198378	0.606023	0.93307	1073	level 3
Reverse-Phase	2-Oxononadecanoic acid	0.234768	0.606346	0.93307	1074	level 5
Reverse-Phase	[Similar to: N-Acetylneuraminic acid; Î”Mass: -36.0211 Da]...552	0.182593	0.606442	0.93307	1075	level 2
Reverse-Phase	Acronycidine	0.343889	0.607287	0.93307	1076	level 3
Reverse-Phase	Glucuronamide...1233	0.331344	0.60767	0.93307	1077	level 5
Reverse-Phase	Pyridoxal...465	-0.256234	0.607713	0.93307	1078	level 3
Reverse-Phase	NP-020823...798	0.378509	0.60789	0.93307	1079	level 3
Reverse-Phase	4-Amino-4-deoxychorismate	-0.338295	0.607908	0.93307	1080	level 5
Reverse-Phase	2-coumarate	0.233443	0.608957	0.93307	1081	level 3
Reverse-Phase	N-[(3beta,7beta)-3,7-Dihydroxy-24-oxochol-5-en-24-yl]glycine...385	-0.671919	0.609581	0.93307	1082	level 3
Reverse-Phase	Porphobilinogen	-0.428666	0.609783	0.93307	1083	level 2
Reverse-Phase	asn-val	-0.634864	0.609906	0.93307	1084	level 3
Reverse-Phase	2-Oxindole	0.202167	0.610297	0.93307	1085	level 3
Reverse-Phase	Acetyl-L-carnitine	-0.212509	0.610549	0.93307	1086	level 5
Reverse-Phase	Fenofibric acid...289	0.409557	0.611525	0.93307	1087	level 2
Reverse-Phase	Phenacetin	0.204806	0.611649	0.93307	1088	level 2
Reverse-Phase	Hexanoylglycine...260	-0.463494	0.611784	0.93307	1089	level 3
Reverse-Phase	2-Hydroxyhippuric acid...186	0.542349	0.612689	0.93307	1090	level 2
Reverse-Phase	1-Isopropenyl-3-isopropylbenzene	-0.276512	0.612969	0.93307	1091	level 5
Reverse-Phase	5-amino-N'-{[4-(benzyloxy)phenyl]methylene}-1-phenyl-1H-pyrazole-4-carbohydrazide...120	-0.49018	0.613381	0.93307	1092	level 5
Reverse-Phase	Omeprazole sulphone...381	-0.591776	0.614792	0.93307	1093	level 3
Reverse-Phase	benzyl 4-{[(1,3-benzodioxol-5-ylmethyl)amino]carbonyl}tetrahydro-1(2H)-pyridinecarboxylate	-0.372774	0.615384	0.93307	1094	level 3
Reverse-Phase	L-Alanyl-3-{[(2E)-4-amino-4-oxo-2-butenoyl]amino}-L-alanine	-0.202116	0.615681	0.93307	1095	level 5
Reverse-Phase	(2E)-octenoylcarnitine	-0.29818	0.615949	0.93307	1096	level 3
Reverse-Phase	7-Methylguanine...578	0.2317	0.616727	0.93307	1097	level 5
Reverse-Phase	Pregabalin...455	-0.248339	0.617168	0.93307	1098	level 3
Reverse-Phase	PharmaGSID 47259	0.372989	0.618321	0.93307	1099	level 5
Reverse-Phase	9-Nitrooleate	0.239528	0.618567	0.93307	1100	level 3
Reverse-Phase	Carbamazepine	0.269053	0.618649	0.93307	1101	level 3
Reverse-Phase	Ankorine	-0.392493	0.618678	0.93307	1102	level 3
Reverse-Phase	8-Hydroxy-2-quinolinyl beta-D-glucopyranosiduronic acid...166	-0.218538	0.619377	0.933277	1103	level 5
Reverse-Phase	XLR11 N-(2-fluoropentyl) isomer...323	-0.55133	0.621668	0.935881	1104	level 2
Reverse-Phase	Scoparone...980	0.197737	0.623077	0.936359	1105	level 3
Reverse-Phase	O-Propanoylcarnitine...792	0.228088	0.623288	0.936359	1106	level 3
Reverse-Phase	Methyl alpha-aspartylphenylalaninate...1099	0.351085	0.624052	0.936359	1107	level 5
Reverse-Phase	12,13-Dimethyl-5,14-dioxabicyclo[9.2.1]tetradeca-1(13),11-dien-4-one...1385	0.302418	0.624252	0.936359	1108	level 5
Reverse-Phase	Guanine	0.345202	0.625289	0.936359	1109	level 3
Reverse-Phase	DL-Stachydrine	0.521979	0.625914	0.936359	1110	level 3
Reverse-Phase	2271703...1335	0.173978	0.626209	0.936359	1111	level 3
Reverse-Phase	4-Hydroxyprolylleucine	0.472624	0.626814	0.936359	1112	level 5
Reverse-Phase	NP-007994	-0.296325	0.627612	0.936359	1113	level 3
Reverse-Phase	Î±-Pinene-2-oxide...924	0.224379	0.628377	0.936359	1114	level 3
Reverse-Phase	Dehydroepiandrosterone (DHEA)...384	0.215877	0.628897	0.936359	1115	level 3
Reverse-Phase	Pyrinuron	0.212245	0.629558	0.936359	1116	level 2
Reverse-Phase	Zalcitabine...308	-0.362437	0.631175	0.936359	1117	level 2
Reverse-Phase	APM	-0.240548	0.631851	0.936359	1118	level 3
Reverse-Phase	Xanthurenic acid...1311	0.235425	0.631866	0.936359	1119	level 5
Reverse-Phase	Xanthine...226	-0.352113	0.632166	0.936359	1120	level 3
Reverse-Phase	1-(3-Chlorophenyl)piperazine (m-CPP)...768	0.255554	0.632534	0.936359	1121	level 3
Reverse-Phase	Estriol	0.204181	0.633697	0.936359	1122	level 3
Reverse-Phase	2,4,6-Undecatrienal	0.298799	0.633861	0.936359	1123	level 2
Reverse-Phase	3,4-Dihydroxyphenylpropionic acid...1602	0.235646	0.634186	0.936359	1124	level 5
Reverse-Phase	2-({6-O-[(2R,3R,4R)-3,4-Dihydroxy-4-(hydroxymethyl)tetrahydro-2-furanyl]-D-glucopyranosyl}oxy)-2-methylbutanenitrile...894	-0.333411	0.635524	0.936359	1125	level 1
Reverse-Phase	7-Methylguanine...409	0.335727	0.635784	0.936359	1126	level 3
Reverse-Phase	NP-013210...842	0.316774	0.636284	0.936359	1127	level 5
Reverse-Phase	S-(Hydroxyphenylacetothiohydroximoyl)-L-cysteine...921	-0.420448	0.636499	0.936359	1128	level 3
Reverse-Phase	5,6,7-Trimethoxy-2H-chromen-2-one...846	0.282762	0.636936	0.936359	1129	level 2
Reverse-Phase	L-Saccharopine	-0.35307	0.637423	0.936359	1130	level 3
Reverse-Phase	butalbital	-0.416634	0.637533	0.936359	1131	level 3
Reverse-Phase	(8Z,11Z,14Z,17Z,20Z,23Z)-hexacosahexaenoic acid	-0.332532	0.637761	0.936359	1132	level 5
Reverse-Phase	gamma-Glutamyl-gamma-aminobutyraye	0.196028	0.638464	0.936564	1133	level 3
Reverse-Phase	2'-fluoro-N,N-diisopropyl[1,1'-biphenyl]-4-carboxamide...669	-0.340475	0.639827	0.936605	1134	level 1
Reverse-Phase	4-chloro-N~1~-(4-pyridinyl)-1,2-benzenediamine	-0.231887	0.640219	0.936605	1135	level 2
Reverse-Phase	3-Hydroxykynurenine	0.15147	0.641455	0.936605	1136	level 3
Reverse-Phase	1-Methyluric acid	-0.572146	0.64245	0.936605	1137	level 5
Reverse-Phase	N-Hexanoyl-L-histidine...1015	-0.208312	0.642631	0.936605	1138	level 3
Reverse-Phase	3-[3-(1,3-dimethyl-1H-pyrazol-4-yl)-1H-1,2,4-triazol-1-yl]-5-methylisoxazole...1357	0.209696	0.642672	0.936605	1139	level 3
Reverse-Phase	Ethyl protocatechuate	0.301362	0.643247	0.936605	1140	level 2
Reverse-Phase	4-(4-methoxyphenyl)-2-(methylanilino)-6-oxo-1,6-dihydropyrimidine-5-carbonitrile	-0.205783	0.643983	0.936605	1141	level 3
Reverse-Phase	Hydrocotarnine...348	0.326856	0.644268	0.936605	1142	level 3
Reverse-Phase	1-O-(3,4,5-Trimethoxybenzoyl)-beta-L-galactopyranose	0.380443	0.64536	0.936605	1143	level 3
Reverse-Phase	EUROPINE...449	-0.227456	0.646281	0.936605	1144	level 3
Reverse-Phase	Pantothenicacid(VitaminB5)...71	-0.266753	0.647742	0.936605	1145	level 5
Reverse-Phase	Diethanolamine	0.157421	0.648171	0.936605	1146	level 5
Reverse-Phase	3-Hydroxy-N-[(3S)-2-oxotetrahydro-3-furanyl]decanamide...606	0.269519	0.649593	0.936605	1147	level 1
Reverse-Phase	5-Isobutyl-2-oxotetrahydro-3-furancarboxylic acid...1161	0.167623	0.6497	0.936605	1148	level 1
Reverse-Phase	[SThydrox]17beta-hydroxyandrost-4-en-3-one3-D-glucuronide...979	0.21951	0.649886	0.936605	1149	level 3
Reverse-Phase	Triphenylphosphine oxide...88	0.307283	0.650057	0.936605	1150	level 3
Reverse-Phase	Methyl (3S)-3-[(3S,3aS,6R,7S,9R,9aS,9bR,10aS)-3-(3-furyl)-9-hydroxy-7-(2-hydroxy-2-propanyl)-3a,6,9a-trimethyl-1,8-dioxododecahydrobenzo[f]oxireno[d]isochromen-6-yl]-3-hydroxypropanoate...1397	0.256855	0.650401	0.936605	1151	level 2
Reverse-Phase	2,2'-Iminodipropan-1-ol	0.399042	0.651019	0.936605	1152	level 5
Reverse-Phase	2-Phenylethanol	0.198178	0.651099	0.936605	1153	level 2
Reverse-Phase	(4S)-4-[(6-Carboxyhexanoyl)oxy]-4-(trimethylammonio)butanoate...509	-0.269637	0.65131	0.936605	1154	level 5
Reverse-Phase	3-Dehydrocarnitine...772	-0.376083	0.651497	0.936605	1155	level 3
Reverse-Phase	N-[(2S)-2-Hydroxypropanoyl]methionine...1236	0.252659	0.651556	0.936605	1156	level 3
Reverse-Phase	3-(Benzylsulfinyl)alanine	-0.57821	0.652586	0.936605	1157	level 5
Reverse-Phase	Paraxanthine	-0.480117	0.652713	0.936605	1158	level 3
Reverse-Phase	Myriocin...868	0.208354	0.653144	0.936605	1159	level 2
Reverse-Phase	Cyclohexyl[(3S)-3-(5-methyl-1H-benzimidazol-2-yl)-1-pyrrolidinyl]methanone...662	-0.195692	0.655729	0.939395	1160	level 3
Reverse-Phase	3-Dehydrocarnitine...492	-0.242537	0.656495	0.939395	1161	level 3
Reverse-Phase	Ageratriol	0.18581	0.656785	0.939395	1162	level 3
Reverse-Phase	Cyprodenate	0.217964	0.657536	0.939639	1163	level 3
Reverse-Phase	8-Amino-7-oxononanoate...481	0.487899	0.658209	0.939639	1164	level 3
Reverse-Phase	2'-Deoxyinosine...1436	0.232129	0.658652	0.939639	1165	level 3
Reverse-Phase	4-Amino-3-hydroxybenzoic acid	-0.186118	0.660208	0.93979	1166	level 2
Reverse-Phase	Valylvaline...167	-0.608101	0.661972	0.93979	1167	level 5
Reverse-Phase	5-Oxo-7-octenoic acid	0.289375	0.662913	0.93979	1168	level 3
Reverse-Phase	Dihydrophaseicacid	0.355792	0.663268	0.93979	1169	level 3
Reverse-Phase	Sebacicacid...571	-0.271917	0.663655	0.93979	1170	level 3
Reverse-Phase	L-Formylkynurenine	0.341587	0.663698	0.93979	1171	level 2
Reverse-Phase	(5-methyl-3-isoxazolyl)[4-(5-propyl-2-pyrimidinyl)piperazino]methanone	0.299491	0.66426	0.93979	1172	level 5
Reverse-Phase	N-{4-[(2R,3R)-3-(Hydroxymethyl)-5-oxo-2-morpholinyl]phenyl}acetamide	-0.193302	0.664481	0.93979	1173	level 3
Reverse-Phase	(2S)-3-Phenyl-2-({[(3S,4S,5R)-2,3,4-trihydroxy-5-(hydroxymethyl)tetrahydro-2-furanyl]methyl}amino)propanoic acid (non-preferred name)	0.247465	0.664556	0.93979	1174	level 3
Reverse-Phase	L-Indospicine...150	-0.30514	0.664784	0.93979	1175	level 3
Reverse-Phase	N4-[2-(2-pyridyl)ethyl]-1-(4-chlorophenyl)-5-propyl-1H-pyrazole-4-carboxamide...963	-0.270158	0.664978	0.93979	1176	level 2
Reverse-Phase	3-Hydroxy-2-methyl-4-pyrone	-0.225726	0.667255	0.940046	1177	level 2
Reverse-Phase	5-amino-N'-{[4-(benzyloxy)phenyl]methylene}-1-phenyl-1H-pyrazole-4-carbohydrazide...91	-0.236889	0.667433	0.940046	1178	level 3
Reverse-Phase	Ecgoninemethylester...1316	0.173931	0.667507	0.940046	1179	level 5
Reverse-Phase	4-(3,4-dihydro-2H-1,5-benzodioxepin-7-ylmethyl)-1lambda~6~,4-thiazinane-1,1-dione	0.181537	0.667838	0.940046	1180	level 3
Reverse-Phase	2-Phenyl-4-(1H-pyrazol-5-yl)-1,3-thiazole	0.186252	0.667987	0.940046	1181	level 5
Reverse-Phase	Cantharidin...648	0.240329	0.669347	0.940285	1182	level 2
Reverse-Phase	5-Hydroxyconiferaldehyde	0.302168	0.669503	0.940285	1183	level 3
Reverse-Phase	Lotaustralin	0.202481	0.671077	0.940285	1184	level 3
Reverse-Phase	benzoxiquine	0.149724	0.671274	0.940285	1185	level 3
Reverse-Phase	Desethylchloroquine	0.322251	0.671813	0.940285	1186	level 3
Reverse-Phase	6-Hydroxy-1-(hydroxymethyl)-5-{2-[(4-methoxybenzyl)amino]-2-oxoethyl}-1,4a-dimethyldecahydro-2-naphthalenyl propylcarbamate	-0.44612	0.671826	0.940285	1187	level 3
Reverse-Phase	O-sebacoylcarnitine...251	0.384472	0.672218	0.940285	1188	level 3
Reverse-Phase	Bacancosin...1453	0.195686	0.672683	0.940285	1189	level 3
Reverse-Phase	Biotin sulfone...644	-0.159678	0.674095	0.940871	1190	level 3
Reverse-Phase	Indole-3-acetic acid...290	0.393401	0.674678	0.940871	1191	level 2
Reverse-Phase	3-Hydroxy-5-[1-hydroxy-2-(isopropylamino)ethyl]phenyl hydrogen sulfate	0.166418	0.675362	0.940871	1192	level 5
Reverse-Phase	N-{3-[(4-Acetamidobutyl)amino]propyl}acetamide...575	0.267225	0.675871	0.940871	1193	level 5
Reverse-Phase	NP-008177	0.265363	0.676059	0.940871	1194	level 5
Reverse-Phase	NP-004713...1071	0.270577	0.677616	0.940871	1195	level 3
Reverse-Phase	N-Acetyl-L-histidine	0.14723	0.67795	0.940871	1196	level 3
Reverse-Phase	(E)-doxepin	-0.292242	0.678124	0.940871	1197	level 5
Reverse-Phase	5-(4-Methoxyphenyl)-2-methyl-1-penten-3-one	-0.467973	0.679035	0.940871	1198	level 5
Reverse-Phase	n-Hexanamide...1126	-0.266443	0.67923	0.940871	1199	level 2
Reverse-Phase	(R)-N-Methylcoclaurine	0.220732	0.679621	0.940871	1200	level 3
Reverse-Phase	Tetraacetylethylenediamine...1558	0.180128	0.679895	0.940871	1201	level 3
Reverse-Phase	(2R,3S,4S,5R,6R)-2-(hydroxymethyl)-6-(propan-2-yloxy)oxane-3,4,5-triol	0.237232	0.680761	0.941285	1202	level 3
Reverse-Phase	Ecgonine	-0.387953	0.683866	0.944792	1203	level 2
Reverse-Phase	2-Amino-4-oxo-4-alpha-hydroxy-6-(erythro-1'_2'_3'-Tri-hydroxypropyl)-5_6_7_8-tetrahydroxypterin	0.200836	0.68581	0.946336	1204	level 5
Reverse-Phase	Sinapoylcholine	-0.263426	0.686122	0.946336	1205	level 3
Reverse-Phase	Decanoylcarnitine	-0.214851	0.689492	0.950195	1206	level 2
Reverse-Phase	1-(3_4-dimethoxylphenyl)ethane-1_2-diol...942	-0.218428	0.690557	0.950875	1207	level 3
Reverse-Phase	GibberellinA8	0.310867	0.693851	0.95306	1208	level 3
Reverse-Phase	cis-1_2-Dihydroxy-1_2-dihydrodibenzothiophene...1143	0.310516	0.693949	0.95306	1209	level 3
Reverse-Phase	XLR11 N-(2-fluoropentyl) isomer...250	0.31806	0.694151	0.95306	1210	level 3
Reverse-Phase	N-DESMETHYL-O-HYDROXY ROSIGLITAZONE	-0.318229	0.69465	0.95306	1211	level 5
Reverse-Phase	1-Deoxy-1-[4-({(1R)-1-[(6S,7S)-4-hydroxy-2-imino-7-methyl-1,2,5,6,7,8-hexahydro-6-pteridinyl]ethyl}amino)phenyl]-5-O-alpha-D-ribofuranosyl-D-ribitol	0.262021	0.695012	0.95306	1212	level 3
Reverse-Phase	2_3-Dimethylmaleate...483	0.21563	0.696509	0.953685	1213	level 3
Reverse-Phase	N1,N1-dimethyl-4-[3-(methylthio)-4,5-dihydro-1H-1,2,4-triazol-5-yl]aniline...47	-0.537535	0.696871	0.953685	1214	level 3
Reverse-Phase	2-methylbutyrylcarnitine...315	0.25821	0.697189	0.953685	1215	level 3
Reverse-Phase	Methohexital	0.167355	0.69869	0.954184	1216	level 2
Reverse-Phase	1_3_6_8-Naphthalenetetrol	-0.203661	0.700809	0.954184	1217	level 5
Reverse-Phase	trans-Zeatin	0.125342	0.701155	0.954184	1218	level 3
Reverse-Phase	(4aS,7aR)-3-Propyl-1-(2-thienylmethyl)tetrahydro-1H-pyrrolo[3,2-d]pyrimidine-2,4(3H,4aH)-dione...305	-0.347441	0.701473	0.954184	1219	level 2
Reverse-Phase	NP-020155	0.285548	0.701827	0.954184	1220	level 3
Reverse-Phase	L-Pyroglutamic acid...682	0.221556	0.701989	0.954184	1221	level 5
Reverse-Phase	S-Adenosylmethionine	0.217603	0.702437	0.954184	1222	level 2
Reverse-Phase	5-Octyl-2-oxotetrahydro-3-furancarboxylic acid...472	0.215098	0.703982	0.954184	1223	level 4
Reverse-Phase	Penicillic acid...970	0.197755	0.704838	0.954184	1224	level 2
Reverse-Phase	L-Cystine	0.491236	0.705625	0.954184	1225	level 3
Reverse-Phase	(S)-Carnitine	-0.199041	0.70574	0.954184	1226	level 2
Reverse-Phase	Methyldopa	0.195923	0.706927	0.954184	1227	level 3
Reverse-Phase	3_4-Dihydroxymandelate	0.374936	0.706969	0.954184	1228	level 3
Reverse-Phase	Taurocyamine	-0.190203	0.707382	0.954184	1229	level 5
Reverse-Phase	ON1225000...550	0.251417	0.709187	0.954184	1230	level 2
Reverse-Phase	2-(tert-butylamino)-1-(3-chlorophenyl)propan-1-ol	-0.345334	0.709541	0.954184	1231	level 3
Reverse-Phase	1-(4-Methoxyphenoxy)-3-[(2-{[4-(trifluoromethyl)pyrimidin-2-yl]amino}ethyl)amino]propan-2-ol...678	0.24085	0.710283	0.954184	1232	level 5
Reverse-Phase	4-Oxocyclohexanecarboxylate...900	-0.173062	0.710919	0.954184	1233	level 3
Reverse-Phase	N~6~,N~6~-Dimethyllysine	0.293581	0.711611	0.954184	1234	level 2
Reverse-Phase	Epitestosterone glucuronide...910	-0.219186	0.712781	0.954184	1235	level 2
Reverse-Phase	Ubiquinone-1(CoQ1)...1304	0.155544	0.713289	0.954184	1236	level 5
Reverse-Phase	Metalaxyl	0.297035	0.713339	0.954184	1237	level 3
Reverse-Phase	3-Methyl-6-oxo-1-phenyl-4-(3-pyridinyl)-6,7-dihydro-1H-pyrazolo[3,4-b]pyridine-5-carbonitrile	0.17614	0.713383	0.954184	1238	level 5
Reverse-Phase	Sedanolide...1544	0.177446	0.713595	0.954184	1239	level 3
Reverse-Phase	Bacillamidin B	-0.227053	0.713707	0.954184	1240	level 3
Reverse-Phase	NP-018661...700	-0.254444	0.715193	0.954184	1241	level 3
Reverse-Phase	[SThydrox]17beta-hydroxyandrost-4-en-3-one3-D-glucuronide...683	-0.160853	0.715355	0.954184	1242	level 2
Reverse-Phase	Boldione	0.16147	0.715454	0.954184	1243	level 5
Reverse-Phase	3-hydroxy-2-methyl-1H-quinolin-4-one...495	0.239416	0.715595	0.954184	1244	level 2
Reverse-Phase	2-({[4-(Benzyloxy)anilino]carbonyl}amino)-N-(3-morpholinopropyl)benzamide...1380	0.219832	0.716186	0.954184	1245	level 2
Reverse-Phase	3-hydroxy-cis-5-octenoylcarnitine...594	0.224942	0.716413	0.954184	1246	level 3
Reverse-Phase	L-Octanoylcarnitine...432	-0.251518	0.717543	0.954184	1247	level 2
Reverse-Phase	(2S)-2-{[1-(R)-Carboxyethyl]amino}pentanoate...959	-0.175782	0.717827	0.954184	1248	level 3
Reverse-Phase	Gentian violet...1419	-0.199354	0.71884	0.954184	1249	level 3
Reverse-Phase	Cyclo(leucylprolyl)	0.101748	0.719436	0.954184	1250	level 2
Reverse-Phase	penicillinK	0.17102	0.720158	0.954184	1251	level 5
Reverse-Phase	Xanthurenic acid...639	-0.136284	0.720266	0.954184	1252	level 2
Reverse-Phase	O-Propanoylcarnitine...443	-0.303341	0.721276	0.954184	1253	level 3
Reverse-Phase	2'_3'-CyclicAMP	0.203512	0.722056	0.954184	1254	level 3
Reverse-Phase	NP-016928...1571	0.174885	0.722353	0.954184	1255	level 5
Reverse-Phase	L-Pyroglutamic acid...447	0.149443	0.72258	0.954184	1256	level 3
Reverse-Phase	(R)-2_3-Dihydroxy-3-methylpentanoate...1537	0.157504	0.72335	0.954184	1257	level 3
Reverse-Phase	2'-Deoxyadenosine	0.3124	0.723634	0.954184	1258	level 3
Reverse-Phase	Altrenogest	0.146138	0.724593	0.954184	1259	level 3
Reverse-Phase	N(alpha)-Benzyloxycarbonyl-L-leucine	-0.232716	0.724723	0.954184	1260	level 3
Reverse-Phase	Indole-3-lactic acid	-0.309694	0.724921	0.954184	1261	level 3
Reverse-Phase	Linamarin...1504	0.18642	0.724925	0.954184	1262	level 5
Reverse-Phase	(4E)-2-Oxohexenoicacid...357	0.38066	0.725111	0.954184	1263	level 3
Reverse-Phase	2-(4-Isobutylphenyl)acrylic acid	0.250284	0.725806	0.954343	1264	level 3
Reverse-Phase	2949	0.402729	0.730471	0.95919	1265	level 3
Reverse-Phase	O-Propanoylcarnitine...473	-0.182906	0.730647	0.95919	1266	level 4
Reverse-Phase	6-Oxo-pipecolinic acid	0.170325	0.733184	0.961348	1267	level 3
Reverse-Phase	2-[4-(tert-butyl)-2,3-dihydro-1,3-thiazol-2-yliden]-3-oxobutanenitrile	0.230663	0.733545	0.961348	1268	level 3
Reverse-Phase	Benzoyl cyanide	-0.15372	0.734026	0.961348	1269	level 5
Reverse-Phase	3-(2-methylpropyl)-octahydropyrrolo[1,2-a]pyrazine-1,4-dione	-0.22253	0.735397	0.961767	1270	level 2
Reverse-Phase	N-(5-acetamidopentyl)acetamide...1087	0.157388	0.735503	0.961767	1271	level 3
Reverse-Phase	1,4-Dihydro-4-imino-1-ÃŽÂ²-D-ribofuranosyl-3-pyridinecarboxylic acid	-0.253748	0.73715	0.962473	1272	level 2
Reverse-Phase	N1-[5-(tert-Butyl)-1,3-oxathiol-2-yliden]-2,4,5-trimethylaniline...618	-0.187847	0.737201	0.962473	1273	level 3
Reverse-Phase	cis-1,3,4,6,7,11b-Hexahydro-9-methoxy-2H-benzo[a]quinolizine-3-carboxylic acid	-0.228571	0.738155	0.962962	1274	level 3
Reverse-Phase	4-methyl-5-{2-[4-(2-pyridinyl)piperazino]acetyl}-1,3,4,5-tetrahydro-2H-1,5-benzodiazepin-2-one	0.234668	0.7389	0.963178	1275	level 5
Reverse-Phase	NP-002336	0.157068	0.740578	0.964608	1276	level 3
Reverse-Phase	Caprolactam...390	-0.409821	0.741419	0.964948	1277	level 5
Reverse-Phase	9-acridinecarboxylic acid hydrate	-0.165455	0.742962	0.9662	1278	level 5
Reverse-Phase	Pseudouridine	0.118021	0.744344	0.966921	1279	level 3
Reverse-Phase	6-Hydroxy-1-(hydroxymethyl)-5-{2-[2-(hydroxymethyl)-1-pyrrolidinyl]-2-oxoethyl}-1,4a-dimethyldecahydro-2-naphthalenyl phenylcarbamate	-0.239456	0.744821	0.966921	1280	level 5
Reverse-Phase	(2S)-2-[(1-Carboxyethyl)amino]-4-(dimethylsulfonio)butanoate	0.140655	0.745262	0.966921	1281	level 2
Reverse-Phase	tebuconazole	0.203936	0.74692	0.967814	1282	level 3
Reverse-Phase	N-Feruloylglycine...190	0.482444	0.747115	0.967814	1283	level 5
Reverse-Phase	promacyl...1491	0.208363	0.749375	0.969307	1284	level 2
Reverse-Phase	4-Picoline	0.252337	0.749625	0.969307	1285	level 5
Reverse-Phase	Sorbicillin...458	-0.161733	0.750017	0.969307	1286	level 2
Reverse-Phase	Riboflavin	0.271749	0.751498	0.969359	1287	level 3
Reverse-Phase	Hydroxyhexanoycarnitine...844	0.186162	0.751877	0.969359	1288	level 3
Reverse-Phase	Eugenolmethylether	0.17338	0.752226	0.969359	1289	level 3
Reverse-Phase	ethyl 5-amino-3-(4-methoxyphenyl)-4-oxo-3,4-dihydrothieno[3,4-d]pyridazine-1-carboxylate	-0.440886	0.753674	0.969359	1290	level 3
Reverse-Phase	17Î±-Hydroxyprogesterone...392	0.136987	0.755003	0.969359	1291	level 3
Reverse-Phase	2-(1-Ethyl-3-methyl-1H-pyrazol-5-yl)-5-(4-methylphenyl)-1,3,4-oxadiazole...566	0.110742	0.755318	0.969359	1292	level 5
Reverse-Phase	4-Isobutylbenzoic acid	-0.188866	0.756663	0.969359	1293	level 3
Reverse-Phase	1-[1,1'-biphenyl]-4-yl-2-(2-methyl-4-nitro-1H-imidazol-1-yl)-1-ethanol	-0.362369	0.756724	0.969359	1294	level 3
Reverse-Phase	3_5-Dihydroxy-phenylglycine...1106	-0.132281	0.757529	0.969359	1295	level 3
Reverse-Phase	ATEE...686	0.176943	0.758047	0.969359	1296	level 3
Reverse-Phase	L-Phenylalanine	0.10128	0.758356	0.969359	1297	level 5
Reverse-Phase	(S)-Nicotine	0.115084	0.758754	0.969359	1298	level 2
Reverse-Phase	(2S,8R)-2-Amino-8-hydroxydecanoic acid	0.182827	0.758886	0.969359	1299	level 2
Reverse-Phase	3-[(1S)-2-Cyclohexen-1-yl]-L-alanine...375	0.191197	0.758911	0.969359	1300	level 5
Reverse-Phase	methyl 4-cyano-3-{[(dimethylamino)methylidene]amino}thiophene-2-carboxylate	0.175895	0.760088	0.969359	1301	level 5
Reverse-Phase	3-benzyl-5-ethyl-4-hydroxy-6-phenyl-1-(1,3-thiazol-2-yl)-1,2-dihydropyridin-2-one	0.170183	0.76049	0.969359	1302	level 3
Reverse-Phase	NP-019445...1162	-0.158573	0.76194	0.969359	1303	level 3
Reverse-Phase	N-(3-Chlorobenzoyl)glycine	-0.196815	0.762093	0.969359	1304	level 3
Reverse-Phase	3-(3-Oxo[1,2,4]triazolo[4,3-a]pyridin-2(3H)-yl)propanoic acid	-0.16112	0.762257	0.969359	1305	level 5
Reverse-Phase	Tetrahydrocortisone...322	0.166704	0.764331	0.969359	1306	level 5
Reverse-Phase	N-Phenylacetylglutamic acid...936	0.152543	0.764413	0.969359	1307	level 2
Reverse-Phase	Succinyladenosine	0.127205	0.764945	0.969359	1308	level 3
Reverse-Phase	L-N2-(2-Carboxyethyl)arginine...1021	0.155261	0.765143	0.969359	1309	level 5
Reverse-Phase	thymol sulfate...297	0.153885	0.765746	0.969359	1310	level 3
Reverse-Phase	(1-Ribosylimidazole)-4-acetate...585	-0.176543	0.765952	0.969359	1311	level 3
Reverse-Phase	4-Hydroxyphenylacetylglycine...1024	-0.117043	0.766744	0.969359	1312	level 3
Reverse-Phase	pentobarbital...1266	0.195489	0.76686	0.969359	1313	level 2
Reverse-Phase	8'-Hydroxyabscisate...1445	0.105544	0.767552	0.969359	1314	level 3
Reverse-Phase	N-(Benzoyloxy)-3-chloro-N-ethyl-2,6-dimethoxybenzamide	0.197508	0.767719	0.969359	1315	level 3
Reverse-Phase	3_4-Dimethoxycinnamicacid...199	-0.205502	0.768077	0.969359	1316	level 5
Reverse-Phase	4-oxododecanedioic acid...834	0.208044	0.769404	0.969359	1317	level 1
Reverse-Phase	(2S)-2-(2-hydroxypropan-2-yl)-2H,3H,7H-furo[3,2-g]chromen-7-one...637	-0.183268	0.771024	0.969359	1318	level 3
Reverse-Phase	Trimethylamine N-oxide	-0.130344	0.771319	0.969359	1319	level 3
Reverse-Phase	12,13-Dimethyl-5,14-dioxabicyclo[9.2.1]tetradeca-1(13),11-dien-4-one...1120	-0.164396	0.771734	0.969359	1320	level 3
Reverse-Phase	4-Hydroxybenzaldehyde	0.139355	0.773301	0.969359	1321	level 3
Reverse-Phase	1-(3,4-dihydroxyphenyl)-7-(4-hydroxyphenyl)heptan-3-one	-0.170758	0.774534	0.969359	1322	level 3
Reverse-Phase	Gramine...766	0.296035	0.774687	0.969359	1323	level 5
Reverse-Phase	N-(4-Fluorophenyl)adamantane-1-carboxamide...1017	-0.1796	0.774869	0.969359	1324	level 2
Reverse-Phase	1-(6-Amino-9H-purin-9-yl)-1-deoxy-ÃŽÂ²-D-ribofuranuronamide	-0.124757	0.776491	0.969359	1325	level 1
Reverse-Phase	Guanidineacetic acid	0.191511	0.77651	0.969359	1326	level 3
Reverse-Phase	4-hydroxy-4-(indol-3-ylmethyl)glutamic acid...778	0.199255	0.777038	0.969359	1327	level 2
Reverse-Phase	albaflavenone	0.14542	0.778388	0.969359	1328	level 3
Reverse-Phase	Indole-3-acryloylglycine	-0.28072	0.779176	0.969359	1329	level 3
Reverse-Phase	Methocarbamol	0.168535	0.779321	0.969359	1330	level 3
Reverse-Phase	NP-008952...877	-0.140591	0.781441	0.969359	1331	level 2
Reverse-Phase	Asparaginyl-4-hydroxyproline	0.166846	0.781641	0.969359	1332	level 2
Reverse-Phase	(5alpha,6beta)-3-Hydroxy-17-methyl-4,5-epoxymorphinan-6-yl beta-L-glucopyranosiduronic acid...233	0.358352	0.782304	0.969359	1333	level 5
Reverse-Phase	8-Amino-7-oxononanoate...806	0.153195	0.78267	0.969359	1334	level 3
Reverse-Phase	[FAhydroxy_oxo(7:0/2:0)]4-hydroxy-2-oxo-Heptanedioicacid...425	-0.127618	0.783194	0.969359	1335	level 3
Reverse-Phase	(5alpha,6beta)-3-Hydroxy-17-methyl-4,5-epoxymorphinan-6-yl beta-L-glucopyranosiduronic acid...201	0.366625	0.783346	0.969359	1336	level 2
Reverse-Phase	Ecgoninemethylester...596	-0.218366	0.784477	0.969359	1337	level 3
Reverse-Phase	Dehydroepiandrosterone (DHEA)...1064	0.131397	0.785692	0.969359	1338	level 3
Reverse-Phase	Î´-Valerolactam...446	-0.24074	0.785736	0.969359	1339	level 3
Reverse-Phase	5-Hydroxy-6-methoxyindoleglucuronide...340	-0.152605	0.787962	0.969359	1340	level 3
Reverse-Phase	Methyl vinyl ketone	0.0848939	0.788986	0.969359	1341	level 3
Reverse-Phase	1-(4-Methyl-1-piperazinyl)-2-[(3R,4S)-3-{[5-(phenoxymethyl)-1,2-oxazol-3-yl]methyl}-4-piperidinyl]ethanone	-0.149875	0.789085	0.969359	1342	level 5
Reverse-Phase	NP-005394	0.14311	0.789233	0.969359	1343	level 2
Reverse-Phase	Hydroxyhexanoycarnitine...365	0.158217	0.789385	0.969359	1344	level 5
Reverse-Phase	3,6-Dideoxy-3-[(Z)-(1-hydroxyethylidene)amino]-alpha-D-glucopyranose...1038	0.105359	0.790077	0.969359	1345	level 3
Reverse-Phase	4-Pyridoxic acid	-0.189364	0.790181	0.969359	1346	level 2
Reverse-Phase	(3R,4R)-4-Hydroxy-3-({4-[2-(4-morpholinyl)ethoxy]benzoyl}amino)-N-phenyl-1-azepanecarboxamide...1516	0.104598	0.790409	0.969359	1347	level 3
Reverse-Phase	(2E,4Z,6E)-7-(8,8-Dimethyl-3,4,5,6,7,8-hexahydro-2-naphthalenyl)-3-methyl-2,4,6-octatrienal	0.106497	0.791429	0.969359	1348	level 5
Reverse-Phase	Acetylcholine	0.224512	0.791462	0.969359	1349	level 3
Reverse-Phase	2-Oxo-delta3-4_5_5-trimethylcyclopentenylacetate	0.150672	0.792204	0.969359	1350	level 5
Reverse-Phase	(4S)-4-[(6-Carboxyhexanoyl)oxy]-4-(trimethylammonio)butanoate...395	0.186186	0.792611	0.969359	1351	level 2
Reverse-Phase	N-{[(2R,4S,5R)-5-Ethyl-1-azabicyclo[2.2.2]oct-2-yl]methyl}-2-furamide	-0.277855	0.793606	0.969359	1352	level 3
Reverse-Phase	MFCD02728197...1254	0.138426	0.794293	0.969359	1353	level 5
Reverse-Phase	3-Amino-3-(4-hydroxyphenyl)propanoate...94	0.330581	0.794363	0.969359	1354	level 3
Reverse-Phase	trihomomethionine...65	-0.155824	0.794543	0.969359	1355	level 3
Reverse-Phase	3-[(3-Hydroxydecanoyl)oxy]-4-(trimethylammonio)butanoate...696	-0.188538	0.794618	0.969359	1356	level 3
Reverse-Phase	(-)-trans-Carveol...1376	-0.11352	0.795811	0.969359	1357	level 3
Reverse-Phase	CARDANOL DIENE	0.121639	0.796097	0.969359	1358	level 3
Reverse-Phase	HU-331	-0.0951353	0.796801	0.969359	1359	level 3
Reverse-Phase	o-Xylene	0.166175	0.798186	0.969359	1360	level 3
Reverse-Phase	Sudan I	0.159347	0.798641	0.969359	1361	level 2
Reverse-Phase	NP-020902	-0.100749	0.798905	0.969359	1362	level 3
Reverse-Phase	Malachite green	0.250351	0.798926	0.969359	1363	level 2
Reverse-Phase	5-Nitro-o-toluidine	0.131977	0.798978	0.969359	1364	level 2
Reverse-Phase	(3E,5E,10E)-8-Hydroxy-3,5,10,12-tridecatetraen-2-one	0.144083	0.799163	0.969359	1365	level 3
Reverse-Phase	Carbamazepine 10,11-epoxide	-0.116884	0.799299	0.969359	1366	level 2
Reverse-Phase	Ubiquinone-1(CoQ1)...471	-0.194979	0.799758	0.969359	1367	level 4
Reverse-Phase	4-Hydroxyprolylisoleucine	-0.109661	0.800006	0.969359	1368	level 3
Reverse-Phase	5,8-dihydroxy-10-methyl-5,8,9,10-tetrahydro-2H-oxecin-2-one	-0.164312	0.800293	0.969359	1369	level 3
Reverse-Phase	Valylvaline...1554	0.343034	0.800666	0.969359	1370	level 3
Reverse-Phase	(3E,5E,7E,9E)-3,5,7,9,11-Dodecapentaenoic acid...44	0.184604	0.801041	0.969359	1371	level 5
Reverse-Phase	OxidizedRenillaluciferin	0.150327	0.802011	0.969359	1372	level 2
Reverse-Phase	4-(2,3-dihydro-1,4-benzodioxin-6-yl)butanoic acid	0.1344	0.802445	0.969359	1373	level 3
Reverse-Phase	[STox]3-oxo-13_17-secoandrost-4-ene-17_13alpha-lactone	0.15817	0.803877	0.969359	1374	level 3
Reverse-Phase	cis-4-Decenoyl carnitine...371	0.113669	0.804072	0.969359	1375	level 2
Reverse-Phase	asp-thr	0.0984572	0.804159	0.969359	1376	level 3
Reverse-Phase	1,5-Isoquinolinediol	-0.09731	0.804473	0.969359	1377	level 2
Reverse-Phase	L-Djenkolicacid	-0.183368	0.805878	0.969359	1378	level 3
Reverse-Phase	(2S,3S,4S,5R,6R)-6-[3-(benzoyloxy)-2-hydroxypropoxy]-3,4,5-trihydroxyoxane-2-carboxylic acid...934	-0.19981	0.805946	0.969359	1379	level 2
Reverse-Phase	2-Hydroxy-3-(4-methoxybenzyl)-4-methyl-3,4-dihydro-5H-1,4-benzodiazepin-5-one	-0.158938	0.806079	0.969359	1380	level 3
Reverse-Phase	Leu-Val	0.171773	0.806506	0.969359	1381	level 3
Reverse-Phase	Piperidione	0.239801	0.806508	0.969359	1382	level 2
Reverse-Phase	1,4a-dimethyl-9-oxo-7-(propan-2-yl)-1,2,3,4,4a,9,10,10a-octahydrophenanthrene-1-carboxylic acid	0.156109	0.806632	0.969359	1383	level 3
Reverse-Phase	Linamarin...1109	0.109683	0.80758	0.969617	1384	level 3
Reverse-Phase	n-Ribosylhistidine	0.155214	0.808014	0.969617	1385	level 1
Reverse-Phase	4-OHE1-1-N3Ade	0.197213	0.812342	0.974107	1386	level 5
Reverse-Phase	EUROPINE...1047	0.0977358	0.815055	0.975346	1387	level 3
Reverse-Phase	(3aR,5aR,9bR)-3a-hydroxy-5a,9-dimethyl-3-methylidene-2H,3H,3aH,4H,5H,5aH,6H,7H,8H,9bH-naphtho[1,2-b]furan-2-one	0.0856897	0.81553	0.975346	1388	level 3
Reverse-Phase	1,7-Dihydroxy-6,6-dimethyl-3,5,5a,6,7,8,9a,9b-octahydronaphtho[1,2-c]furan-9(1H)-one...955	0.148007	0.816548	0.975346	1389	level 5
Reverse-Phase	2-Hydroxyphenylalanine	0.097959	0.817971	0.975346	1390	level 3
Reverse-Phase	3-[(3-Hydroxydecanoyl)oxy]-4-(trimethylammonio)butanoate...500	-0.114347	0.818954	0.975346	1391	level 3
Reverse-Phase	Troxipide...1421	0.12551	0.820095	0.975346	1392	level 5
Reverse-Phase	GibberellinA8-catabolite...777	-0.142304	0.82031	0.975346	1393	level 1
Reverse-Phase	(2S)-2-{[1-(R)-Carboxyethyl]amino}pentanoate...281	-0.13725	0.822049	0.975346	1394	level 5
Reverse-Phase	2'-fluoro-N,N-diisopropyl[1,1'-biphenyl]-4-carboxamide...1605	0.14375	0.822873	0.975346	1395	level 3
Reverse-Phase	Isopentenyladenosine	0.124893	0.823077	0.975346	1396	level 3
Reverse-Phase	trans-2-Dodecenoylcarnitine	-0.11356	0.823777	0.975346	1397	level 3
Reverse-Phase	lincomycin	-0.0991868	0.825372	0.975346	1398	level 3
Reverse-Phase	3-Oxo-N-[(3S)-2-oxotetrahydro-3-thiophenyl]hexanamide...456	0.123	0.825467	0.975346	1399	level 2
Reverse-Phase	Indole-3-acetamide...1482	0.168122	0.826606	0.975346	1400	level 3
Reverse-Phase	N2-Acetyl-L-aminoadipate...783	-0.134432	0.826835	0.975346	1401	level 3
Reverse-Phase	(2E,4Z)-decadienoylcarnitine...494	0.11296	0.826964	0.975346	1402	level 2
Reverse-Phase	1-{(3S,5S)-1-Methyl-5-[3-(4-pyridinyl)-1,2,4-oxadiazol-5-yl]-3-pyrrolidinyl}-3-phenylurea	0.0769493	0.827227	0.975346	1403	level 3
Reverse-Phase	Linustatin...173	-0.150589	0.827419	0.975346	1404	level 2
Reverse-Phase	Levorphanol	0.0985209	0.828744	0.975346	1405	level 3
Reverse-Phase	(6R,7S)-6,7-Dihydroxy-8-methyl-8-azabicyclo[3.2.1]oct-3-yl (2E)-2-methyl-2-butenoate	0.137746	0.828824	0.975346	1406	level 3
Reverse-Phase	NP-011223...572	0.134471	0.829079	0.975346	1407	level 3
Reverse-Phase	2-(beta-D-Glucosyl)-sn-glycerol	-0.140191	0.829251	0.975346	1408	level 3
Reverse-Phase	Norepinephrine(Noradrenaline)	0.0884971	0.829334	0.975346	1409	level 2
Reverse-Phase	pyroglutamylglycine	0.152646	0.831024	0.975346	1410	level 3
Reverse-Phase	7-Oxobenz[de]anthracene...248	-0.21113	0.832175	0.975346	1411	level 3
Reverse-Phase	Dihydromorphine...1284	-0.117146	0.832258	0.975346	1412	level 5
Reverse-Phase	3,10-Diamino-14-methyl-5,6,6a,6b,7,9-hexahydro-4H-pyrimido[4'',5'':2',3'][1,4]diazepino[6',5':3,4]pyrrolo[1,2-f]pteridine-1,12-dione	0.170122	0.832565	0.975346	1413	level 5
Reverse-Phase	3-(3,4,5-trimethoxyphenyl)propanoic acid...981	-0.0908423	0.833009	0.975346	1414	level 3
Reverse-Phase	Tiglic acid...1318	0.11729	0.833775	0.975346	1415	level 5
Reverse-Phase	NP-019374...466	-0.126276	0.835516	0.975346	1416	level 3
Reverse-Phase	NP-016101	0.134734	0.836041	0.975346	1417	level 5
Reverse-Phase	Ferulic acid...210	-0.301587	0.836046	0.975346	1418	level 5
Reverse-Phase	1H-indole-2,3-dione 3-[N-(5,6-diphenyl-1,2,4-triazin-3-yl)hydrazone]	0.159046	0.836165	0.975346	1419	level 3
Reverse-Phase	N-Acetyl-L-tyrosine	0.130454	0.836223	0.975346	1420	level 3
Reverse-Phase	Basic Violet 1	0.151243	0.836266	0.975346	1421	level 3
Reverse-Phase	(2R,3R,4S,5S,6R)-2-{[(2E,6R)-6-hydroxy-2,6-dimethylocta-2,7-dien-1-yl]oxy}-6-(hydroxymethyl)oxane-3,4,5-triol	-0.195613	0.836434	0.975346	1422	level 5
Reverse-Phase	2-Hydroxyhippuric acid...217	0.230779	0.836542	0.975346	1423	level 2
Reverse-Phase	Î±-Aspartylphenylalanine...701	0.0980125	0.836687	0.975346	1424	level 3
Reverse-Phase	N-(4-Fluorophenyl)adamantane-1-carboxamide...873	0.123699	0.836742	0.975346	1425	level 3
Reverse-Phase	Nicotianamine...1107	0.079701	0.836888	0.975346	1426	level 3
Reverse-Phase	3-hydroxy-cis-5-octenoylcarnitine...486	0.105553	0.837436	0.975346	1427	level 3
Reverse-Phase	N1-(4-{[(ethylamino)carbothioyl]amino}phenyl)-2-hydroxybenzamide	0.122992	0.83965	0.977041	1428	level 3
Reverse-Phase	3-Dehydrocarnitine...1448	0.0845044	0.840633	0.977041	1429	level 2
Reverse-Phase	N-(3-Aminopropyl)-3-(3,4-dihydroxyphenyl)propanamide...218	0.100295	0.840655	0.977041	1430	level 2
Reverse-Phase	5Î±-Pregnan-3,20-dione	-0.071892	0.841651	0.977484	1431	level 3
Reverse-Phase	N-(4-Aminobutyl)-3-(3,4-dihydroxyphenyl)propanamide...990	0.129206	0.842892	0.977484	1432	level 3
Reverse-Phase	3-hydroxy-2-methyl-1H-quinolin-4-one...1425	0.135396	0.842967	0.977484	1433	level 3
Reverse-Phase	O-Ethyl (4-hydroxyphenyl)carbamothioate	0.230163	0.843389	0.977484	1434	level 3
Reverse-Phase	(-)threo-iso(homo)2citrate	-0.0993745	0.845745	0.977841	1435	level 3
Reverse-Phase	(+)-Bornane-2_5-dione	-0.110582	0.847766	0.977841	1436	level 3
Reverse-Phase	4-O-(a-D-Glucopyranosyl) moranoline	0.101351	0.848266	0.977841	1437	level 3
Reverse-Phase	Oleamide	0.0868471	0.848875	0.977841	1438	level 4
Reverse-Phase	Kanosamine...276	0.102946	0.849043	0.977841	1439	level 3
Reverse-Phase	Zalcitabine...321	0.112356	0.849286	0.977841	1440	level 5
Reverse-Phase	N1,N1-dimethyl-4-[3-(methylthio)-4,5-dihydro-1H-1,2,4-triazol-5-yl]aniline...1198	0.0929215	0.850342	0.977841	1441	level 3
Reverse-Phase	[Similar to: N1-{4-[(2-hydroxybenzoyl)amino]phenyl}-2-nitrobenzamide; Î”Mass: -257.0801 Da]	-0.112233	0.851172	0.977841	1442	level 3
Reverse-Phase	Nadolol...196	-0.105019	0.851812	0.977841	1443	level 3
Reverse-Phase	2587	0.0784821	0.852012	0.977841	1444	level 3
Reverse-Phase	Ethylvanillin isobutyrate	0.0856803	0.852119	0.977841	1445	level 3
Reverse-Phase	(6E,8Z)-9-(7-Methyl-3H-azepin-2-yl)-6,8-nonadien-3-one	-0.0861707	0.852141	0.977841	1446	level 3
Reverse-Phase	N-(3-Aminopropyl)-3-(3,4-dihydroxyphenyl)propanamide...1648	0.0944197	0.852453	0.977841	1447	level 3
Reverse-Phase	Sedanolide...1135	0.0958811	0.852699	0.977841	1448	level 2
Reverse-Phase	Aloesin	0.103858	0.853868	0.977841	1449	level 5
Reverse-Phase	Purpurin	-0.120419	0.853936	0.977841	1450	level 5
Reverse-Phase	4-Aminohippuricacid...1118	0.0860567	0.855333	0.977841	1451	level 3
Reverse-Phase	NP-018661...1060	-0.100246	0.856054	0.977841	1452	level 1
Reverse-Phase	N-Hexanoyl-L-histidine...1257	-0.0882658	0.85659	0.977841	1453	level 5
Reverse-Phase	(R)-3-(4-Hydroxyphenyl)lactate...358	0.130711	0.856687	0.977841	1454	level 3
Reverse-Phase	NP-016455	-0.125685	0.856894	0.977841	1455	level 3
Reverse-Phase	(2R,3S,4S,5R,6R)-2-(hydroxymethyl)-6-(2-phenylethoxy)oxane-3,4,5-triol	-0.0629318	0.857102	0.977841	1456	level 3
Reverse-Phase	2-(1H-1,2,3-benzotriazol-1-yl)-N-(2,3-dihydro-1H-inden-2-yl)acetamide...689	-0.0835949	0.857578	0.977841	1457	level 3
Reverse-Phase	isonixin	0.145432	0.857817	0.977841	1458	level 2
Reverse-Phase	3-Mercapto-3-methylbutan-1-ol	0.0755964	0.8603	0.979468	1459	level 5
[truncated: 203 more rows]

## Sheet: Table S2
Supplemental Table S2. Details of enrichment analysis, organized by separation-ESI mode.
Mode	Pathway	Pathway total	Hits.total	Hits.sig	Expected	P(Fisher)	P(EASE)	P(Gamma)	Emp.Hits	Empirical	AdjP.Fisher	AdjP.EASE	AdjP.Gamma	Pathway Number	cpd.hits	enrichment.factor
HILIC(-)	Leukotriene metabolism	92	4	2	1.6861	0.087963	0.43117	0.008972	0	0	1	1	0.385796	P1	CE2054;CE5976	1.18617
HILIC(-)	Lipoate metabolism	8	1	1	0.14662	0.1335	1	1	4	0.04	1	1	1	P30	C00047	6.82035
HILIC(-)	D4&E4-neuroprostanes formation	37	1	1	0.67811	0.1335	1	1	0	0	1	1	1	P33	C00072	1.47469
HILIC(-)	Xenobiotics metabolism	110	5	2	2.016	0.13423	0.50646	0.011768	0	0	1	1	0.494256	P2	C14874;C00132	0.992063
HILIC(-)	Vitamin H (biotin) metabolism	5	2	1	0.091636	0.24945	1	1	6	0.06	1	1	1	P26	C00047	10.9127
HILIC(-)	Squalene and cholesterol biosynthesis	55	3	1	1.008	0.35013	1	1	13	0.13	1	1	1	P20	C00418	0.992063
HILIC(-)	Keratan sulfate degradation	68	3	1	1.2463	0.35013	1	1	24	0.24	1	1	1	P21	C01019	0.802375
HILIC(-)	Alkaloid biosynthesis II	10	3	1	0.18327	0.35013	1	1	1	0.01	1	1	1	P22	C00132	5.45643
HILIC(-)	Bile acid biosynthesis	82	3	1	1.5028	0.35013	1	1	1	0.01	1	1	1	P24	C05462;C05466	0.665425
HILIC(-)	Caffeine metabolism	11	3	1	0.2016	0.35013	1	1	8	0.08	1	1	1	P29	C16362	4.96032
HILIC(-)	Vitamin B3 (nicotinate and nicotinamide) metabolism	28	3	1	0.51316	0.35013	1	1	7	0.07	1	1	1	P31	C00049	1.94871
HILIC(-)	Fatty acid activation	74	3	1	1.3562	0.35013	1	1	8	0.08	1	1	1	P37	C00246	0.737354
HILIC(-)	Carbon fixation	10	3	1	0.18327	0.35013	1	1	5	0.05	1	1	1	P38	C00049	5.45643
HILIC(-)	Nitrogen metabolism	6	3	1	0.10996	0.35013	1	1	4	0.04	1	1	1	P40	C00049	9.09422
HILIC(-)	Fructose and mannose metabolism	33	10	2	0.6048	0.39469	0.75869	0.03286	24	0.24	1	1	1	P4	C01019;C00794	3.30688
HILIC(-)	Purine metabolism	80	10	2	1.4662	0.39469	0.75869	0.03286	16	0.16	1	1	1	P5	C00049;C00072	1.36407
HILIC(-)	Butanoate metabolism	34	18	3	0.62313	0.44015	0.71016	0.026406	17	0.17	1	1	1	P3	C01089;C06006;C05984;C00246	4.8144
HILIC(-)	Prostaglandin formation from arachidonate	78	12	2	1.4295	0.49203	0.81923	0.04428	15	0.15	1	1	1	P6	CE5700;C00072	1.39909
RP(+)	Histidine metabolism	33	17	7	1.9903	0.03207	0.092236	0.0041057	0	0	1	1	0.283293	P1	C00025;C00021;C03680;C00439;C05828;C00135;C00386	3.51706
RP(+)	Drug metabolism - cytochrome P450	53	21	7	3.1966	0.095498	0.20759	0.0059	16	0.16	1	1	0.4012	P2	C16591;C16601;C16577;C16561;C07073;C16602;C16586;C07496	2.18983
RP(+)	Hexose phosphorylation	20	10	4	1.2063	0.11152	0.30427	0.0080693	9	0.09	1	1	0.540643	P3	C01083;C05838;C00794;C00089	3.31592
RP(+)	Beta-Alanine metabolism	20	7	3	1.2063	0.13921	0.40744	0.011406	2	0.02	1	1	0.752796	P4	C00025;C00386;C00135	2.48694
RP(+)	Glyoxylate and Dicarboxylate Metabolism	12	1	1	0.72376	0.19525	1	1	9	0.09	1	1	1	P51	C00310	1.38167
RP(+)	Biopterin metabolism	22	9	3	1.3269	0.24872	0.54694	0.018709	29	0.29	1	1	1	P5	C03684;C00079;thbpt4acam;C00082	2.26091
RP(+)	Vitamin B6 (pyridoxine) metabolism	11	5	2	0.66345	0.25279	0.6611	0.029041	37	0.37	1	1	1	P6	C00534;C00847	3.01455
RP(+)	Fatty Acid Metabolism	63	6	2	3.7997	0.33294	0.72726	0.038317	17	0.17	1	1	1	P8	C02571;C01595	0.526357
RP(+)	Chondroitin sulfate degradation	37	2	1	2.2316	0.35255	1	1	14	0.14	1	1	1	P40	C00181	0.448109
RP(+)	Heparan sulfate degradation	34	2	1	2.0506	0.35255	1	1	31	0.31	1	1	1	P55	C00181	0.487662
RP(+)	Vitamin B12 (cyanocobalamin) metabolism	9	2	1	0.54282	0.35255	1	1	11	0.11	1	1	1	P64	C00021	1.84223
RP(+)	Pentose phosphate pathway	37	11	3	2.2316	0.36675	0.66193	0.029138	2	0.02	1	1	1	P7	C00121;C00508;C02076;C00257;C00259;C00198;C00309	1.34433
RP(+)	Glycosphingolipid biosynthesis - ganglioseries	62	3	1	3.7394	0.47924	1	1	18	0.18	1	1	1	P39	C00401	0.267423
RP(+)	Di-unsaturated fatty acid beta-oxidation	26	3	1	1.5681	0.47924	1	1	20	0.2	1	1	1	P41	C01595	0.637714
RP(+)	Vitamin B2 (riboflavin) metabolism	8	3	1	0.48251	0.47924	1	1	21	0.21	1	1	1	P43	C00255	2.0725
RP(+)	Keratan sulfate degradation	68	3	1	4.1013	0.47924	1	1	44	0.44	1	1	1	P44	C01019	0.243825
RP(+)	CoA Catabolism	7	3	1	0.42219	0.47924	1	1	33	0.33	1	1	1	P53	C00864	2.3686
RP(+)	Ubiquinone Biosynthesis	10	8	2	0.60313	0.48326	0.8235	0.060273	48	0.48	1	1	1	P13	C00021;C00811	3.31603
Note: RP(+) indicates Reverse phase couple with positive ionization (ESI) mode.
